# Supplementary material for: Structure Elucidation of a Polysaccharide from Umbilicaria esculenta and Its Immunostimulatory Activity
Source: PLoS One. 2016 Dec 20;11(12):e0168472. doi: 10.1371/journal.pone.0168472 (PMC5172621; doi:10.1371/journal.pone.0168472)
Supplement: S1 Dataset — (XLSX) [file pone.0168472.s001.xlsx]

## Sheet: Sheet1
Structure Elucidation of a Polysaccharide from Umbilicaria esculenta and its Immunostimulatory Activity
Bi-Wei Zhang1, Jin-Long Xu1, Hua Zhang1, Qiang Zhang2, Jie Lu2, Jun-Hui Wang1*,2016
Supporting Information S1 Dataset: Elution profiles of crude UP
PART I					PART II
Number of tube	A490	Concentration of NaCl(M)			Elution profiles of crude UP
1	0.039	0
2	0.03	0
3	0.045	0
4	0.088	0
5	0.023	0
6	0.037	0
7	0.103	0
8	1.4	0
9	3.76	0
10	6.92	0
11	8.32	0
12	9.16	0
13	7.33	0
14	1.78	0
15	1.07	0
16	0.504	0
17	0.381	0
18	0.306	0
19	0.302	0
20	0.249	0
21	0.239	0
22	0.196	0
23	0.18	0
24	0.176	0
25	0.156	0
26	0.144	0
27	0.118	0
28	0.111	0
29	0.12	0
30	0.106	0
31	0.115	0
32	0.094	0
33	0.111	0
34	0.096	0
35	0.105	0
36	0.13	0.1
37	0.109	0.1
38	0.098	0.1
39	0.094	0.1
40	0.097	0.1
41	0.088	0.1
42	0.086	0.1
43	0.085	0.1
44	0.52	0.1
45	2.25	0.1
46	4.92	0.1
47	6.16	0.1
48	4.83	0.1
49	1.95	0.1
50	0.578	0.1
51	0.331	0.1
52	0.234	0.1
53	0.216	0.1
54	0.17	0.1
55	0.149	0.1
56	0.126	0.1
57	0.105	0.1
58	0.104	0.1
59	0.096	0.1
60	0.022	0.1
61	0.011	0.1
62	0.083	0.1
63	0.08	0.1
64	0.063	0.1
65	0.087	0.1
66	0.078	0.1
67	0.074	0.1
68	0.0711	0.1
69	0.069	0.1
70	0.069	0.1
71	0.06	0.3
72	0.075	0.3
73	0.067	0.3
74	0.068	0.3
75	0.047	0.3
76	0.064	0.3
77	0.05	0.3
78	0.081	0.3
79	0.067	0.3
80	0.199	0.3
81	0.284	0.3
82	0.415	0.3
83	0.386	0.3
84	0.198	0.3
85	0.139	0.3
86	0.083	0.3
87	0.051	0.3
88	0.081	0.3
89	0.052	0.3
90	0.045	0.3
91	0.051	0.3
92	0.058	0.3
93	0.098	0.3
94	0.056	0.3
95	0.045	0.3
96	0.047	0.3
97	0.042	0.3
98	0.045	0.3
99	0.046	0.3
100	0.046	0.3
