# Supplementary material for: Structure Elucidation of a Polysaccharide from Umbilicaria esculenta and Its Immunostimulatory Activity
Source: PLoS One. 2016 Dec 20;11(12):e0168472. doi: 10.1371/journal.pone.0168472 (PMC5172621; doi:10.1371/journal.pone.0168472)
Supplement: S2 Dataset — (XLSX) [file pone.0168472.s002.xlsx]

## Sheet: HPGPC chromatogram of UP2
Structure Elucidation of a Polysaccharide from Umbilicaria esculenta and its Immunostimulatory Activity
Bi-Wei Zhang1, Jin-Long Xu1, Hua Zhang1, Qiang Zhang2, Jie Lu2, Jun-Hui Wang1*,2016
Supporting Information S2 Dataset: HPGPC chromatogram of UP2
PART I						PART II
Retention time	LSU					HPGPC chromatogram of UP2
0	0.39578
0.01667	0.00188
0.03333	0.00646
0.05	0.01199
0.06667	0.01245
0.08333	0.00206
0.1	-0.01819
0.11667	-0.03794
0.13333	-0.03925
0.15	-0.01753
0.16667	0.01574
0.18333	0.04402
0.2	0.05889
0.21667	0.06434
0.23333	0.06392
0.25	0.06066
0.26667	0.05112
0.28333	0.03809
0.3	0.02841
0.31667	0.02784
0.33333	0.03447
0.35	0.04022
0.36667	0.04211
0.38333	0.03831
0.4	0.03452
0.41667	0.03672
0.43333	0.04389
0.45	0.04127
0.46667	0.02001
0.48333	-0.01524
0.5	-0.04763
0.51667	-0.06193
0.53333	-0.05894
0.55	-0.05078
0.56667	-0.04612
0.58333	-0.04145
0.6	-0.03131
0.61667	-0.01588
0.63333	-0.00502
0.65	-0.00593
0.66667	-0.01958
0.68333	-0.04199
0.7	-0.06856
0.71667	-0.0929
0.73333	-0.1071
0.75	-0.10822
0.76667	-0.09687
0.78333	-0.08289
0.8	-0.07666
0.81667	-0.07668
0.83333	-0.07857
0.85	-0.0781
0.86667	-0.0772
0.88333	-0.07904
0.9	-0.08449
0.91667	-0.09451
0.93333	-0.10471
0.95	-0.11487
0.96667	-0.12207
0.98333	-0.12444
1	-0.12226
1.01667	-0.1177
1.03333	-0.11484
1.05	-0.11667
1.06667	-0.12539
1.08333	-0.13799
1.1	-0.14578
1.11667	-0.14253
1.13333	-0.13105
1.15	-0.11953
1.16667	-0.11609
1.18333	-0.11759
1.2	-0.11457
1.21667	-0.10206
1.23333	-0.08567
1.25	-0.07832
1.26667	-0.0836
1.28333	-0.0988
1.3	-0.11514
1.31667	-0.12903
1.33333	-0.14293
1.35	-0.15994
1.36667	-0.17874
1.38333	-0.18884
1.4	-0.18469
1.41667	-0.16774
1.43333	-0.15308
1.45	-0.15285
1.46667	-0.17054
1.48333	-0.19356
1.5	-0.20645
1.51667	-0.20384
1.53333	-0.19273
1.55	-0.18587
1.56667	-0.18806
1.58333	-0.19612
1.6	-0.20354
1.61667	-0.2026
1.63333	-0.19347
1.65	-0.18322
1.66667	-0.18119
1.68333	-0.18879
1.7	-0.1988
1.71667	-0.20436
1.73333	-0.20161
1.75	-0.19909
1.76667	-0.20187
1.78333	-0.20721
1.8	-0.20455
1.81667	-0.19322
1.83333	-0.18019
1.85	-0.17415
1.86667	-0.17828
1.88333	-0.18789
1.9	-0.2003
1.91667	-0.21516
1.93333	-0.23276
1.95	-0.24951
1.96667	-0.25954
1.98333	-0.25951
2	-0.25069
2.01667	-0.24017
2.03333	-0.23177
2.05	-0.22528
2.06667	-0.21894
2.08333	-0.2118
2.1	-0.20694
2.11667	-0.20746
2.13333	-0.21386
2.15	-0.22102
2.16667	-0.22297
2.18333	-0.22055
2.2	-0.21841
2.21667	-0.22173
2.23333	-0.23052
2.25	-0.24063
2.26667	-0.24633
2.28333	-0.24349
2.3	-0.23718
2.31667	-0.23317
2.33333	-0.23559
2.35	-0.24378
2.36667	-0.24936
2.38333	-0.24711
2.4	-0.2327
2.41667	-0.21276
2.43333	-0.19315
2.45	-0.18106
2.46667	-0.17718
2.48333	-0.17437
2.5	-0.16764
2.51667	-0.15579
2.53333	-0.15082
2.55	-0.16343
2.56667	-0.19621
2.58333	-0.23775
2.6	-0.26831
2.61667	-0.27716
2.63333	-0.26671
2.65	-0.2515
2.66667	-0.24341
2.68333	-0.24655
2.7	-0.25321
2.71667	-0.25565
2.73333	-0.2524
2.75	-0.24869
2.76667	-0.25041
2.78333	-0.25323
2.8	-0.25056
2.81667	-0.23812
2.83333	-0.22271
2.85	-0.21253
2.86667	-0.21367
2.88333	-0.2246
2.9	-0.23399
2.91667	-0.23748
2.93333	-0.23691
2.95	-0.23973
2.96667	-0.24727
2.98333	-0.25564
3	-0.25909
3.01667	-0.25596
3.03333	-0.25511
3.05	-0.2603
3.06667	-0.27053
3.08333	-0.27875
3.1	-0.28119
3.11667	-0.27806
3.13333	-0.26815
3.15	-0.25296
3.16667	-0.23769
3.18333	-0.23015
3.2	-0.23375
3.21667	-0.24391
3.23333	-0.25365
3.25	-0.25896
3.26667	-0.26441
3.28333	-0.27412
3.3	-0.28565
3.31667	-0.29241
3.33333	-0.29055
3.35	-0.28509
3.36667	-0.28455
3.38333	-0.29406
3.4	-0.30712
3.41667	-0.31426
3.43333	-0.30984
3.45	-0.30061
3.46667	-0.29654
3.48333	-0.30133
3.5	-0.31007
3.51667	-0.31081
3.53333	-0.29886
3.55	-0.279
3.56667	-0.26136
3.58333	-0.25657
3.6	-0.26607
3.61667	-0.28016
3.63333	-0.28695
3.65	-0.28153
3.66667	-0.27037
3.68333	-0.2614
3.7	-0.26154
3.71667	-0.26986
3.73333	-0.28415
3.75	-0.30121
3.76667	-0.31502
3.78333	-0.32176
3.8	-0.3185
3.81667	-0.30971
3.83333	-0.29834
3.85	-0.28679
3.86667	-0.27505
3.88333	-0.26617
3.9	-0.26408
3.91667	-0.26718
3.93333	-0.27245
3.95	-0.27649
3.96667	-0.28333
3.98333	-0.29716
4	-0.31707
4.01667	-0.33561
4.03333	-0.344
4.05	-0.3394
4.06667	-0.32858
4.08333	-0.31982
4.1	-0.31787
4.11667	-0.32251
4.13333	-0.32734
4.15	-0.32999
4.16667	-0.33051
4.18333	-0.3335
4.2	-0.34098
4.21667	-0.34945
4.23333	-0.35463
4.25	-0.35397
4.26667	-0.3498
4.28333	-0.34676
4.3	-0.34758
4.31667	-0.351
4.33333	-0.34754
4.35	-0.33029
4.36667	-0.30155
4.38333	-0.27546
4.4	-0.26937
4.41667	-0.28695
4.43333	-0.31666
4.45	-0.33944
4.46667	-0.34898
4.48333	-0.34785
4.5	-0.34243
4.51667	-0.33559
4.53333	-0.32868
4.55	-0.32514
4.56667	-0.32851
4.58333	-0.33784
4.6	-0.34597
4.61667	-0.34819
4.63333	-0.34575
4.65	-0.342
4.66667	-0.33754
4.68333	-0.33228
4.7	-0.32646
4.71667	-0.3252
4.73333	-0.33169
4.75	-0.34558
4.76667	-0.36065
4.78333	-0.3727
4.8	-0.37927
4.81667	-0.38182
4.83333	-0.38307
4.85	-0.3826
4.86667	-0.38086
4.88333	-0.37831
4.9	-0.37757
4.91667	-0.37989
4.93333	-0.38377
4.95	-0.38559
4.96667	-0.38339
4.98333	-0.3796
5	-0.37956
5.01667	-0.38232
5.03333	-0.38656
5.05	-0.38925
5.06667	-0.39047
5.08333	-0.39041
5.1	-0.38862
5.11667	-0.3862
5.13333	-0.38442
5.15	-0.38605
5.16667	-0.38931
5.18333	-0.39096
5.2	-0.38718
5.21667	-0.37734
5.23333	-0.36453
5.25	-0.35477
5.26667	-0.35359
5.28333	-0.36182
5.3	-0.37389
5.31667	-0.38297
5.33333	-0.38783
5.35	-0.38838
5.36667	-0.38689
5.38333	-0.38148
5.4	-0.37203
5.41667	-0.36093
5.43333	-0.35573
5.45	-0.36183
5.46667	-0.37702
5.48333	-0.3967
5.5	-0.41242
5.51667	-0.42115
5.53333	-0.42137
5.55	-0.41849
5.56667	-0.41399
5.58333	-0.40756
5.6	-0.39878
5.61667	-0.38738
5.63333	-0.37754
5.65	-0.36924
5.66667	-0.36587
5.68333	-0.36544
5.7	-0.36919
5.71667	-0.37791
5.73333	-0.39075
5.75	-0.40347
5.76667	-0.40831
5.78333	-0.40387
5.8	-0.39339
5.81667	-0.38625
5.83333	-0.38913
5.85	-0.40234
5.86667	-0.42139
5.88333	-0.43934
5.9	-0.45131
5.91667	-0.45476
5.93333	-0.45072
5.95	-0.44141
5.96667	-0.42854
5.98333	-0.41641
6	-0.40995
6.01667	-0.41251
6.03333	-0.42089
6.05	-0.42663
6.06667	-0.42326
6.08333	-0.41158
6.1	-0.40071
6.11667	-0.40095
6.13333	-0.41468
6.15	-0.43574
6.16667	-0.45363
6.18333	-0.46268
6.2	-0.46395
6.21667	-0.46282
6.23333	-0.46089
6.25	-0.45261
6.26667	-0.43609
6.28333	-0.41604
6.3	-0.40314
6.31667	-0.40356
6.33333	-0.41153
6.35	-0.41657
6.36667	-0.41108
6.38333	-0.39801
6.4	-0.38754
6.41667	-0.38968
6.43333	-0.40571
6.45	-0.42677
6.46667	-0.44167
6.48333	-0.44312
6.5	-0.43298
6.51667	-0.41853
6.53333	-0.40732
6.55	-0.40284
6.56667	-0.40343
6.58333	-0.4018
6.6	-0.39187
6.61667	-0.37379
6.63333	-0.35393
6.65	-0.34139
6.66667	-0.33914
6.68333	-0.34534
6.7	-0.35541
6.71667	-0.36498
6.73333	-0.37428
6.75	-0.38077
6.76667	-0.38477
6.78333	-0.38453
6.8	-0.38057
6.81667	-0.37387
6.83333	-0.36481
6.85	-0.35412
6.86667	-0.34321
6.88333	-0.33734
6.9	-0.34172
6.91667	-0.35701
6.93333	-0.37751
6.95	-0.39495
6.96667	-0.40243
6.98333	-0.40063
7	-0.39501
7.01667	-0.39128
7.03333	-0.39206
7.05	-0.39496
7.06667	-0.39896
7.08333	-0.40273
7.1	-0.40574
7.11667	-0.40914
7.13333	-0.41286
7.15	-0.41777
7.16667	-0.42173
7.18333	-0.42397
7.2	-0.42185
7.21667	-0.41509
7.23333	-0.40692
7.25	-0.39956
7.26667	-0.39541
7.28333	-0.3937
7.3	-0.39491
7.31667	-0.3977
7.33333	-0.40057
7.35	-0.40243
7.36667	-0.40224
7.38333	-0.40092
7.4	-0.40005
7.41667	-0.40023
7.43333	-0.39995
7.45	-0.39937
7.46667	-0.4007
7.48333	-0.40606
7.5	-0.41267
7.51667	-0.41541
7.53333	-0.40996
7.55	-0.3991
7.56667	-0.39136
7.58333	-0.39202
7.6	-0.40026
7.61667	-0.409
7.63333	-0.41388
7.65	-0.41374
7.66667	-0.4122
7.68333	-0.41324
7.7	-0.41811
7.71667	-0.42656
7.73333	-0.43595
7.75	-0.44387
7.76667	-0.44784
7.78333	-0.4486
7.8	-0.4478
7.81667	-0.44769
7.83333	-0.44926
7.85	-0.45126
7.86667	-0.4511
7.88333	-0.44798
7.9	-0.44293
7.91667	-0.43824
7.93333	-0.43666
7.95	-0.43829
7.96667	-0.44346
7.98333	-0.451
8	-0.46084
8.01667	-0.471
8.03333	-0.47801
8.05	-0.47708
8.06667	-0.46837
8.08333	-0.45825
8.1	-0.4541
8.11667	-0.45853
8.13333	-0.46685
8.15	-0.47317
8.16667	-0.47277
8.18333	-0.46724
8.2	-0.45754
8.21667	-0.44377
8.23333	-0.42652
8.25	-0.40939
8.26667	-0.40066
8.28333	-0.4056
8.3	-0.42319
8.31667	-0.4438
8.33333	-0.45768
8.35	-0.46011
8.36667	-0.45389
8.38333	-0.44695
8.4	-0.44589
8.41667	-0.45268
8.43333	-0.46329
8.45	-0.47213
8.46667	-0.4761
8.48333	-0.47662
8.5	-0.47779
8.51667	-0.4829
8.53333	-0.48849
8.55	-0.48919
8.56667	-0.48223
8.58333	-0.47078
8.6	-0.4616
8.61667	-0.46039
8.63333	-0.46677
8.65	-0.47446
8.66667	-0.48022
8.68333	-0.48412
8.7	-0.4894
8.71667	-0.49539
8.73333	-0.50004
8.75	-0.49871
8.76667	-0.49097
8.78333	-0.47973
8.8	-0.46955
8.81667	-0.46513
8.83333	-0.46882
8.85	-0.47699
8.86667	-0.48294
8.88333	-0.48195
8.9	-0.474
8.91667	-0.46546
8.93333	-0.46314
8.95	-0.46914
8.96667	-0.47991
8.98333	-0.49
9	-0.49443
9.01667	-0.49207
9.03333	-0.48651
9.05	-0.48216
9.06667	-0.48245
9.08333	-0.48604
9.1	-0.4877
9.11667	-0.48196
9.13333	-0.46952
9.15	-0.45523
9.16667	-0.44527
9.18333	-0.44547
9.2	-0.45466
9.21667	-0.4686
9.23333	-0.48245
9.25	-0.49452
9.26667	-0.50392
9.28333	-0.5115
9.3	-0.51817
9.31667	-0.52426
9.33333	-0.52946
9.35	-0.53358
9.36667	-0.5337
9.38333	-0.52775
9.4	-0.51499
9.41667	-0.49909
9.43333	-0.48299
9.45	-0.46547
9.46667	-0.44704
9.48333	-0.43256
9.5	-0.42934
9.51667	-0.43801
9.53333	-0.45211
9.55	-0.46323
9.56667	-0.46753
9.58333	-0.47071
9.6	-0.4768
9.61667	-0.48436
9.63333	-0.48833
9.65	-0.48642
9.66667	-0.48285
9.68333	-0.48185
9.7	-0.48601
9.71667	-0.49216
9.73333	-0.49613
9.75	-0.49203
9.76667	-0.48068
9.78333	-0.46822
9.8	-0.46315
9.81667	-0.47024
9.83333	-0.48486
9.85	-0.50028
9.86667	-0.50924
9.88333	-0.51304
9.9	-0.51366
9.91667	-0.51261
9.93333	-0.50917
9.95	-0.50275
9.96667	-0.49734
9.98333	-0.4952
10	-0.49753
10.0167	-0.50235
10.0333	-0.50597
10.05	-0.50673
10.0667	-0.50459
10.0833	-0.50294
10.1	-0.50364
10.1167	-0.5072
10.1333	-0.5115
10.15	-0.51434
10.1667	-0.51742
10.1833	-0.52239
10.2	-0.52738
10.2167	-0.52513
10.2333	-0.51196
10.25	-0.49244
10.2667	-0.4781
10.2833	-0.47567
10.3	-0.48265
10.3167	-0.4899
10.3333	-0.49179
10.35	-0.49098
10.3667	-0.49147
10.3833	-0.49519
10.4	-0.49986
10.4167	-0.50448
10.4333	-0.50866
10.45	-0.51326
10.4667	-0.51718
10.4833	-0.51995
10.5	-0.52203
10.5167	-0.52453
10.5333	-0.52824
10.55	-0.52948
10.5667	-0.52564
10.5833	-0.516
10.6	-0.50447
10.6167	-0.4925
10.6333	-0.48312
10.65	-0.4778
10.6667	-0.47724
10.6833	-0.48346
10.7	-0.4948
10.7167	-0.50771
10.7333	-0.51479
10.75	-0.51428
10.7667	-0.50699
10.7833	-0.49946
10.8	-0.49677
10.8167	-0.49836
10.8333	-0.49995
10.85	-0.49778
10.8667	-0.49391
10.8833	-0.49502
10.9	-0.50435
10.9167	-0.51808
10.9333	-0.52888
10.95	-0.53258
10.9667	-0.52897
10.9833	-0.52186
11	-0.5157
11.0167	-0.51235
11.0333	-0.51303
11.05	-0.51638
11.0667	-0.52029
11.0833	-0.52001
11.1	-0.51415
11.1167	-0.50478
11.1333	-0.49861
11.15	-0.50057
11.1667	-0.51031
11.1833	-0.5227
11.2	-0.53101
11.2167	-0.53306
11.2333	-0.52959
11.25	-0.51991
11.2667	-0.50626
11.2833	-0.49142
11.3	-0.48142
11.3167	-0.47993
11.3333	-0.48321
11.35	-0.48762
11.3667	-0.48943
11.3833	-0.49218
11.4	-0.4963
11.4167	-0.5012
11.4333	-0.50062
11.45	-0.49303
11.4667	-0.48188
11.4833	-0.47467
11.5	-0.47808
11.5167	-0.49154
11.5333	-0.51075
11.55	-0.52819
11.5667	-0.5417
11.5833	-0.54886
11.6	-0.55144
11.6167	-0.54864
11.6333	-0.54112
11.65	-0.53264
11.6667	-0.52555
11.6833	-0.52008
11.7	-0.5157
11.7167	-0.51183
11.7333	-0.50796
11.75	-0.50259
11.7667	-0.49577
11.7833	-0.49012
11.8	-0.49038
11.8167	-0.49345
11.8333	-0.49316
11.85	-0.48525
11.8667	-0.47294
11.8833	-0.46682
11.9	-0.47228
11.9167	-0.48658
11.9333	-0.49892
11.95	-0.50498
11.9667	-0.5049
11.9833	-0.50451
12	-0.50662
12.0167	-0.51015
12.0333	-0.51223
12.05	-0.5109
12.0667	-0.50864
12.0833	-0.50741
12.1	-0.50812
12.1167	-0.50762
12.1333	-0.50608
12.15	-0.50448
12.1667	-0.50415
12.1833	-0.50562
12.2	-0.50762
12.2167	-0.51
12.2333	-0.51308
12.25	-0.51824
12.2667	-0.52477
12.2833	-0.53035
12.3	-0.53218
12.3167	-0.52851
12.3333	-0.52114
12.35	-0.51503
12.3667	-0.51308
12.3833	-0.5145
12.4	-0.5153
12.4167	-0.51277
12.4333	-0.50911
12.45	-0.50753
12.4667	-0.51048
12.4833	-0.51653
12.5	-0.52284
12.5167	-0.52605
12.5333	-0.5257
12.55	-0.52432
12.5667	-0.52306
12.5833	-0.52386
12.6	-0.52508
12.6167	-0.52203
12.6333	-0.5115
12.65	-0.49319
12.6667	-0.47453
12.6833	-0.46296
12.7	-0.4641
12.7167	-0.47686
12.7333	-0.49224
12.75	-0.50259
12.7667	-0.50424
12.7833	-0.50214
12.8	-0.50023
12.8167	-0.5031
12.8333	-0.50933
12.85	-0.5158
12.8667	-0.52004
12.8833	-0.52158
12.9	-0.52059
12.9167	-0.51964
12.9333	-0.52213
12.95	-0.52734
12.9667	-0.53318
12.9833	-0.53369
13	-0.52834
13.0167	-0.51989
13.0333	-0.51563
13.05	-0.51797
13.0667	-0.52381
13.0833	-0.52789
13.1	-0.52721
13.1167	-0.52374
13.1333	-0.52117
13.15	-0.52252
13.1667	-0.52699
13.1833	-0.52982
13.2	-0.52632
13.2167	-0.51359
13.2333	-0.49038
13.25	-0.46296
13.2667	-0.44187
13.2833	-0.43616
13.3	-0.44689
13.3167	-0.4685
13.3333	-0.49242
13.35	-0.50979
13.3667	-0.52192
13.3833	-0.52996
13.4	-0.53515
13.4167	-0.53712
13.4333	-0.53691
13.45	-0.53611
13.4667	-0.53468
13.4833	-0.5329
13.5	-0.52948
13.5167	-0.5256
13.5333	-0.52417
13.55	-0.52759
13.5667	-0.53218
13.5833	-0.53109
13.6	-0.52134
13.6167	-0.50865
13.6333	-0.50126
13.65	-0.50352
13.6667	-0.51347
13.6833	-0.52546
13.7	-0.53481
13.7167	-0.53943
13.7333	-0.5397
13.75	-0.53614
13.7667	-0.53118
13.7833	-0.52782
13.8	-0.5273
13.8167	-0.52758
13.8333	-0.52562
13.85	-0.51822
13.8667	-0.50766
13.8833	-0.50043
13.9	-0.50282
13.9167	-0.51519
13.9333	-0.52953
13.95	-0.53617
13.9667	-0.53272
13.9833	-0.52601
14	-0.5223
14.0167	-0.52238
14.0333	-0.52207
14.05	-0.51883
14.0667	-0.51461
14.0833	-0.51374
14.1	-0.51532
14.1167	-0.51577
14.1333	-0.51299
14.15	-0.50823
14.1667	-0.50487
14.1833	-0.50366
14.2	-0.50345
14.2167	-0.50422
14.2333	-0.50629
14.25	-0.50949
14.2667	-0.51225
14.2833	-0.51325
14.3	-0.51297
14.3167	-0.51117
14.3333	-0.50793
14.35	-0.50272
14.3667	-0.49871
14.3833	-0.49895
14.4	-0.5045
14.4167	-0.51176
14.4333	-0.51547
14.45	-0.51281
14.4667	-0.50577
14.4833	-0.49916
14.5	-0.49596
14.5167	-0.49633
14.5333	-0.49784
14.55	-0.49758
14.5667	-0.49067
14.5833	-0.47938
14.6	-0.46728
14.6167	-0.46194
14.6333	-0.46486
14.65	-0.47327
14.6667	-0.48143
14.6833	-0.48312
14.7	-0.48058
14.7167	-0.47388
14.7333	-0.46592
14.75	-0.45587
14.7667	-0.44231
14.7833	-0.42237
14.8	-0.39514
14.8167	-0.36558
14.8333	-0.34
14.85	-0.32212
14.8667	-0.30902
14.8833	-0.29604
14.9	-0.27918
14.9167	-0.25481
14.9333	-0.22234
14.95	-0.18018
14.9667	-0.13316
14.9833	-0.08731
15	-0.04706
15.0167	-0.01178
15.0333	0.02328
15.05	0.05859
15.0667	0.0941
15.0833	0.12808
15.1	0.16381
15.1167	0.2028
15.1333	0.24496
15.15	0.28436
15.1667	0.31924
15.1833	0.3494
15.2	0.37816
15.2167	0.40852
15.2333	0.44033
15.25	0.47055
15.2667	0.49185
15.2833	0.50336
15.3	0.50647
15.3167	0.51149
15.3333	0.52676
15.35	0.55345
15.3667	0.58702
15.3833	0.62058
15.4	0.6514
15.4167	0.67766
15.4333	0.70196
15.45	0.72686
15.4667	0.75474
15.4833	0.78627
15.5	0.8176
15.5167	0.84343
15.5333	0.85869
15.55	0.86484
15.5667	0.86407
15.5833	0.86298
15.6	0.86764
15.6167	0.88157
15.6333	0.90313
15.65	0.92436
15.6667	0.93862
15.6833	0.94175
15.7	0.93987
15.7167	0.94037
15.7333	0.95261
15.75	0.97806
15.7667	1.01201
15.7833	1.04553
15.8	1.07032
15.8167	1.08559
15.8333	1.09914
15.85	1.12074
15.8667	1.15377
15.8833	1.18968
15.9	1.21887
15.9167	1.23561
15.9333	1.24556
15.95	1.25534
15.9667	1.26855
15.9833	1.28528
16	1.29823
16.0167	1.3074
16.0333	1.31352
16.05	1.3269
16.0667	1.34968
16.0833	1.38334
16.1	1.424
16.1167	1.46727
16.1333	1.51339
16.15	1.56069
16.1667	1.60722
16.1833	1.64808
16.2	1.68192
16.2167	1.70715
16.2333	1.72607
16.25	1.73927
16.2667	1.75008
16.2833	1.76656
16.3	1.79346
16.3167	1.83146
16.3333	1.87513
16.35	1.92103
16.3667	1.96743
16.3833	2.01497
16.4	2.06236
16.4167	2.10254
16.4333	2.12779
16.45	2.14726
16.4667	2.16987
16.4833	2.20679
16.5	2.25639
16.5167	2.31314
16.5333	2.36919
16.55	2.41897
16.5667	2.47331
16.5833	2.53716
16.6	2.61118
16.6167	2.68472
16.6333	2.74277
16.65	2.78241
16.6667	2.81077
16.6833	2.84534
16.7	2.8921
16.7167	2.95088
16.7333	3.02409
16.75	3.10829
16.7667	3.19029
16.7833	3.24967
16.8	3.27352
16.8167	3.27737
16.8333	3.28937
16.85	3.33021
16.8667	3.39621
16.8833	3.46903
16.9	3.53909
16.9167	3.60747
16.9333	3.68381
16.95	3.76508
16.9667	3.84784
16.9833	3.92755
17	3.99963
17.0167	4.05647
17.0333	4.09209
17.05	4.11241
17.0667	4.14568
17.0833	4.22363
17.1	4.35287
17.1167	4.51216
17.1333	4.66914
17.15	4.78568
17.1667	4.84592
17.1833	4.86365
17.2	4.87864
17.2167	4.92699
17.2333	5.02133
17.25	5.15186
17.2667	5.29025
17.2833	5.4259
17.3	5.54715
17.3167	5.6561
17.3333	5.75121
17.35	5.8391
17.3667	5.92818
17.3833	6.01577
17.4	6.09926
17.4167	6.16641
17.4333	6.23181
17.45	6.31167
17.4667	6.4214
17.4833	6.55481
17.5	6.69197
17.5167	6.82306
17.5333	6.95146
17.55	7.09942
17.5667	7.2651
17.5833	7.42011
17.6	7.54086
17.6167	7.63673
17.6333	7.74998
17.65	7.89883
17.6667	8.06444
17.6833	8.20066
17.7	8.27975
17.7167	8.32335
17.7333	8.36881
17.75	8.45562
17.7667	8.58658
17.7833	8.75752
17.8	8.9575
17.8167	9.16013
17.8333	9.33818
17.85	9.47827
17.8667	9.6059
17.8833	9.74763
17.9	9.92729
17.9167	10.1372
17.9333	10.3514
17.95	10.5533
17.9667	10.7325
17.9833	10.8914
18	11.0444
18.0167	11.2139
18.0333	11.4036
18.05	11.5832
18.0667	11.7212
18.0833	11.8255
18.1	11.9405
18.1167	12.1171
18.1333	12.3626
18.15	12.6255
18.1667	12.8441
18.1833	12.9774
18.2	13.048
18.2167	13.104
18.2333	13.2018
18.25	13.39
18.2667	13.6668
18.2833	14.0318
18.3	14.4382
18.3167	14.8266
18.3333	15.1172
18.35	15.2979
18.3667	15.4185
18.3833	15.5387
18.4	15.7108
18.4167	15.9145
18.4333	16.1053
18.45	16.243
18.4667	16.3475
18.4833	16.4802
18.5	16.6982
18.5167	16.9939
18.5333	17.2869
18.55	17.5001
18.5667	17.642
18.5833	17.7967
18.6	18.0458
18.6167	18.3771
18.6333	18.7231
18.65	19.019
18.6667	19.2361
18.6833	19.3887
18.7	19.5076
18.7167	19.6892
18.7333	19.9912
18.75	20.4143
18.7667	20.8391
18.7833	21.1543
18.8	21.3539
18.8167	21.5195
18.8333	21.7955
18.85	22.1772
18.8667	22.607
18.8833	22.9457
18.9	23.2118
18.9167	23.5313
18.9333	24.056
18.95	24.788
18.9667	25.514
18.9833	26.0366
19	26.2674
19.0167	26.3536
19.0333	26.4615
19.05	26.6919
19.0667	27.0195
19.0833	27.3665
19.1	27.65
19.1167	27.8674
19.1333	28.135
19.15	28.588
19.1667	29.2317
19.1833	29.9024
19.2	30.4486
19.2167	30.8304
19.2333	31.168
19.25	31.5618
19.2667	32.0181
19.2833	32.5252
19.3	33.0777
19.3167	33.7391
19.3333	34.4729
19.35	35.2301
19.3667	35.9551
19.3833	36.6383
19.4	37.2819
19.4167	37.8813
19.4333	38.4055
19.45	38.811
19.4667	39.0846
19.4833	39.3047
19.5	39.5918
19.5167	40.0238
19.5333	40.5641
19.55	41.1581
19.5667	41.7783
19.5833	42.4424
19.6	43.2322
19.6167	44.1383
19.6333	45.1336
19.65	46.1224
19.6667	47.1044
19.6833	48.0434
19.7	48.9079
19.7167	49.6456
19.7333	50.1907
19.75	50.5496
19.7667	50.7645
19.7833	50.9542
19.8	51.2124
19.8167	51.6827
19.8333	52.415
19.85	53.4157
19.8667	54.5735
19.8833	55.8012
19.9	57.047
19.9167	58.2431
19.9333	59.4059
19.95	60.4936
19.9667	61.6526
19.9833	62.9017
20	64.1213
20.0167	65.0291
20.0333	65.4388
20.05	65.5352
20.0667	65.7309
20.0833	66.4256
20.1	67.6462
20.1167	69.0978
20.1333	70.5297
20.15	71.8229
20.1667	73.0224
20.1833	74.2176
20.2	75.4388
20.2167	76.729
20.2333	78.1109
20.25	79.6147
20.2667	81.1303
20.2833	82.5439
20.3	83.6921
20.3167	84.4867
20.3333	85.0194
20.35	85.601
20.3667	86.5751
20.3833	87.9669
20.4	89.5158
20.4167	90.8298
20.4333	91.8156
20.45	92.6763
20.4667	93.6773
20.4833	94.8987
20.5	96.2177
20.5167	97.5762
20.5333	99.0133
20.55	100.678
20.5667	102.597
20.5833	104.718
20.6	106.879
20.6167	108.891
20.6333	110.503
20.65	111.539
20.6667	112.04
20.6833	112.225
20.7	112.468
20.7167	113.101
20.7333	114.367
20.75	116.227
20.7667	118.461
20.7833	120.867
20.8	123.275
20.8167	125.547
20.8333	127.398
20.85	128.605
20.8667	129.137
20.8833	129.484
20.9	130.313
20.9167	131.99
20.9333	134.371
20.95	136.892
20.9667	139.047
20.9833	140.665
21	141.837
21.0167	142.884
21.0333	144.098
21.05	145.561
21.0667	147.219
21.0833	148.757
21.1	149.956
21.1167	150.575
21.1333	150.917
21.15	151.528
21.1667	152.9
21.1833	155.014
21.2	157.216
21.2167	158.799
21.2333	159.51
21.25	159.774
21.2667	160.102
21.2833	160.714
21.3	161.461
21.3167	162.274
21.3333	163.374
21.35	164.959
21.3667	167.007
21.3833	169.059
21.4	170.901
21.4167	172.606
21.4333	174.437
21.45	176.351
21.4667	178.143
21.4833	179.574
21.5	180.543
21.5167	181.139
21.5333	181.386
21.55	181.477
21.5667	181.632
21.5833	182.255
21.6	183.487
21.6167	185.105
21.6333	186.673
21.65	187.848
21.6667	188.545
21.6833	188.915
21.7	189.152
21.7167	189.365
21.7333	189.596
21.75	189.988
21.7667	190.63
21.7833	191.283
21.8	191.714
21.8167	191.929
21.8333	192.09
21.85	192.409
21.8667	192.843
21.8833	193.52
21.9	194.452
21.9167	195.829
21.9333	197.216
21.95	198.183
21.9667	198.524
21.9833	198.53
22	198.69
22.0167	198.92
22.0333	199.057
22.05	198.723
22.0667	198.189
22.0833	197.66
22.1	197.465
22.1167	197.842
22.1333	198.799
22.15	199.977
22.1667	200.624
22.1833	200.418
22.2	199.681
22.2167	199.286
22.2333	199.717
22.25	200.614
22.2667	201.096
22.2833	200.652
22.3	199.613
22.3167	198.815
22.3333	198.752
22.35	199.358
22.3667	200.017
22.3833	200.196
22.4	199.877
22.4167	199.419
22.4333	199.158
22.45	199.23
22.4667	199.478
22.4833	199.586
22.5	199.285
22.5167	198.412
22.5333	197.053
22.55	195.437
22.5667	193.757
22.5833	192.021
22.6	190.222
22.6167	188.487
22.6333	187.163
22.65	186.328
22.6667	185.893
22.6833	185.455
22.7	184.811
22.7167	183.627
22.7333	181.943
22.75	179.913
22.7667	177.86
22.7833	176.204
22.8	174.851
22.8167	173.658
22.8333	172.287
22.85	170.76
22.8667	169.166
22.8833	167.715
22.9	166.507
22.9167	165.334
22.9333	163.938
22.95	162.059
22.9667	159.871
22.9833	157.682
23	155.695
23.0167	153.865
23.0333	151.894
23.05	149.75
23.0667	147.471
23.0833	145.171
23.1	142.827
23.1167	140.513
23.1333	138.441
23.15	136.572
23.1667	134.74
23.1833	132.593
23.2	130.032
23.2167	127.277
23.2333	124.701
23.25	122.746
23.2667	121.446
23.2833	120.55
23.3	119.637
23.3167	118.475
23.3333	117.114
23.35	115.731
23.3667	114.365
23.3833	112.893
23.4	111.143
23.4167	109.256
23.4333	107.532
23.45	106.144
23.4667	105.202
23.4833	104.608
23.5	104.258
23.5167	103.942
23.5333	103.535
23.55	102.942
23.5667	102.115
23.5833	101.132
23.6	100.04
23.6167	98.975
23.6333	97.9775
23.65	97.2046
23.6667	96.6442
23.6833	96.1704
23.7	95.511
23.7167	94.4909
23.7333	93.111
23.75	91.444
23.7667	89.634
23.7833	87.6488
23.8	85.4746
23.8167	83.0504
23.8333	80.4995
23.85	77.9936
23.8667	75.7762
23.8833	73.9641
23.9	72.462
23.9167	71.0252
23.9333	69.4562
23.95	67.7606
23.9667	66.0861
23.9833	64.6139
24	63.3922
24.0167	62.3617
24.0333	61.4289
24.05	60.5158
24.0667	59.5334
24.0833	58.4528
24.1	57.349
24.1167	56.3088
24.1333	55.4789
24.15	54.9074
24.1667	54.5304
24.1833	54.1741
24.2	53.6953
24.2167	53.1382
24.2333	52.575
24.25	52.1347
24.2667	51.7899
24.2833	51.2124
24.3	50.9542
24.3167	50.7645
24.3333	50.5496
24.35	50.1907
24.3667	49.6456
24.3833	48.9079
24.4	48.0434
24.4167	47.1044
24.4333	46.1224
24.45	45.1336
24.4667	44.1383
24.4833	43.2322
24.5	42.4424
24.5167	41.7783
24.5333	41.1581
24.55	40.5641
24.5667	40.0238
24.5833	39.5918
24.6	39.3047
24.6167	39.0846
24.6333	38.811
24.65	38.4055
24.6667	37.8813
24.6833	37.2819
24.7	36.6383
24.7167	35.9551
24.7333	35.2301
24.75	34.4729
24.7667	33.7391
24.7833	33.0777
24.8	32.5252
24.8167	32.0181
24.8333	31.5618
24.85	31.168
24.8667	30.8304
24.8833	30.4486
24.9	29.9024
24.9167	29.2317
24.9333	28.588
24.95	28.135
24.9667	27.8674
24.9833	27.65
25	27.3665
25.0167	27.0195
25.0333	26.6919
25.05	26.4615
25.0667	26.3536
25.0833	26.2674
25.1	26.0366
25.1167	25.514
25.1333	24.788
25.15	24.056
25.1667	23.5313
25.1833	23.2118
25.2	22.9457
25.2167	22.607
25.2333	22.1772
25.25	21.7955
25.2667	21.5195
25.2833	21.3539
25.3	21.1543
25.3167	20.8391
25.3333	20.4143
25.35	19.9912
25.3667	19.6892
25.3833	19.5076
25.4	19.3887
25.4167	19.2361
25.4333	19.019
25.45	18.7231
25.4667	18.3771
25.4833	18.0458
25.5	17.7967
25.5167	17.642
25.5333	17.5001
25.55	17.2869
25.5667	16.9939
25.5833	16.6982
25.6	16.4802
25.6167	16.3475
25.6333	16.243
25.65	16.1053
25.6667	15.9145
25.6833	15.7108
25.7	15.5387
25.7167	15.4185
25.7333	15.2979
25.75	15.1172
25.7667	14.8266
25.7833	14.4382
25.8	14.0318
25.8167	13.6668
25.8333	13.39
25.85	13.2018
25.8667	13.104
25.8833	13.048
25.9	12.9774
25.9167	12.8441
25.9333	12.6255
25.95	12.3626
25.9667	12.1171
25.9833	11.9405
26	11.8255
26.0167	11.7212
26.0333	11.5832
26.05	11.4036
26.0667	11.2139
26.0833	11.0444
26.1	10.8914
26.1167	10.7325
26.1333	10.5533
26.15	10.3514
26.1667	10.1372
26.1833	9.92729
26.2	9.74763
26.2167	9.6059
26.2333	9.47827
26.25	9.33818
26.2667	9.16013
26.2833	8.9575
26.3	8.75752
26.3167	8.58658
26.3333	8.45562
26.35	8.36881
26.3667	8.32335
26.3833	8.27975
26.4	8.20066
26.4167	8.06444
26.4333	7.89883
26.45	7.74998
26.4667	7.63673
26.4833	7.54086
26.5	7.42011
26.5167	7.2651
26.5333	7.09942
26.55	6.95146
26.5667	6.82306
26.5833	6.69197
26.6	6.55481
26.6167	6.4214
26.6333	6.31167
26.65	6.23181
26.6667	6.16641
26.6833	6.09926
26.7	6.01577
26.7167	5.92818
26.7333	5.8391
26.75	5.75121
26.7667	5.6561
26.7833	5.54715
26.8	5.4259
26.8167	5.29025
26.8333	5.15186
26.85	5.02133
26.8667	4.92699
26.8833	4.87864
26.9	4.86365
26.9167	4.84592
26.9333	4.78568
26.95	4.66914
26.9667	4.51216
26.9833	4.35287
27	4.22363
27.0167	4.14568
27.0333	4.11241
27.05	4.09209
27.0667	4.05647
27.0833	3.99963
27.1	3.92755
27.1167	3.84784
27.1333	3.76508
27.15	3.68381
27.1667	3.60747
27.1833	3.53909
27.2	3.46903
27.2167	3.39621
27.2333	3.33021
27.25	3.28937
27.2667	3.27737
27.2833	3.27352
27.3	3.24967
27.3167	3.19029
27.3333	3.10829
27.35	3.02409
27.3667	2.95088
27.3833	2.8921
27.4	2.84534
27.4167	2.81077
27.4333	2.78241
27.45	2.74277
27.4667	2.68472
27.4833	2.61118
27.5	2.53716
27.5167	2.47331
27.5333	2.41897
27.55	2.36919
27.5667	2.31314
27.5833	2.25639
27.6	2.20679
27.6167	2.16987
27.6333	2.14726
27.65	2.12779
27.6667	2.10254
27.6833	2.06236
27.7	2.01497
27.7167	1.96743
27.7333	1.92103
27.75	1.87513
27.7667	1.83146
27.7833	1.79346
27.8	1.76656
27.8167	1.75008
27.8333	1.73927
27.85	1.72607
27.8667	1.70715
27.8833	1.68192
27.9	1.64808
27.9167	1.60722
27.9333	1.56069
27.95	1.51339
27.9667	1.46727
27.9833	1.424
28	1.38334
28.0167	1.34968
28.0333	1.3269
28.05	1.31352
28.0667	1.3074
28.0833	1.29823
28.1	1.28528
28.1167	1.26855
28.1333	1.25534
28.15	1.24556
28.1667	1.23561
28.1833	1.21887
28.2	1.18968
28.2167	1.15377
28.2333	1.12074
28.25	1.09914
28.2667	1.08559
28.2833	1.07032
28.3	1.04553
28.3167	1.01201
28.3333	0.97806
28.35	0.95261
28.3667	0.94175
28.3833	0.94037
28.4	0.93987
28.4167	0.93862
28.4333	0.92436
28.45	0.90313
28.4667	0.88157
28.4833	0.86764
28.5	0.86484
28.5167	0.86407
28.5333	0.86298
28.55	0.85869
28.5667	0.84343
28.5833	0.8176
28.6	0.78627
28.6167	0.75474
28.6333	0.72686
28.65	0.70196
28.6667	0.67766
28.6833	0.6514
28.7	0.62058
28.7167	0.58702
28.7333	0.55345
28.75	0.52676
28.7667	0.51149
28.7833	0.50647
28.8	0.50336
28.8167	0.49185
28.8333	0.47055
28.85	0.44033
28.8667	0.40852
28.8833	0.37816
28.9	0.3494
28.9167	0.31924
28.9333	0.28436
28.95	0.24496
28.9667	0.2028
28.9833	0.16381
29	0.12808
29.0167	0.0941
29.0333	0.05859
29.05	0.02328
29.0667	-0.01178
29.0833	-0.04706
29.1	-0.10995
29.1167	-0.16645
29.1333	-0.20833
29.15	-0.23769
29.1667	-0.25475
29.1833	-0.26602
29.2	-0.27544
29.2167	-0.28414
29.2333	-0.28924
29.25	-0.28986
29.2667	-0.28928
29.2833	-0.29089
29.3	-0.297
29.3167	-0.30598
29.3333	-0.31333
29.35	-0.31806
29.3667	-0.31913
29.3833	-0.31979
29.4	-0.32169
29.4167	-0.32605
29.4333	-0.32983
29.45	-0.32754
29.4667	-0.31884
29.4833	-0.30953
29.5	-0.30903
29.5167	-0.31747
29.5333	-0.32669
29.55	-0.32472
29.5667	-0.30865
29.5833	-0.28971
29.6	-0.28051
29.6167	-0.28447
29.6333	-0.29502
29.65	-0.30356
29.6667	-0.30604
29.6833	-0.30527
29.7	-0.30345
29.7167	-0.30041
29.7333	-0.2965
29.75	-0.29411
29.7667	-0.29475
29.7833	-0.29712
29.8	-0.29776
29.8167	-0.2923
29.8333	-0.28125
29.85	-0.26557
29.8667	-0.24901
29.8833	-0.23354
29.9	-0.22231
29.9167	-0.2163
29.9333	-0.21708
29.95	-0.221
29.9667	-0.22128
29.9833	-0.21177
30	-0.1928
30.0167	-0.17336
30.0333	-0.1617
30.05	-0.15839
30.0667	-0.1563
30.0833	-0.14697
30.1	-0.12679
30.1167	-0.10282
30.1333	-0.08389
30.15	-0.07909
30.1667	-0.0886
30.1833	-0.10883
30.2	-0.13391
30.2167	-0.16337
30.2333	-0.20077
30.25	-0.24416
30.2667	-0.28835
30.2833	-0.32567
30.3	-0.35407
30.3167	-0.37652
30.3333	-0.39328
30.35	-0.40506
30.3667	-0.41177
30.3833	-0.41914
30.4	-0.43109
30.4167	-0.44872
30.4333	-0.46755
30.45	-0.481
30.4667	-0.48696
30.4833	-0.48616
30.5	-0.48269
30.5167	-0.47964
30.5333	-0.47882
30.55	-0.48119
30.5667	-0.48552
30.5833	-0.48959
30.6	-0.49213
30.6167	-0.493
30.6333	-0.49392
30.65	-0.49276
30.6667	-0.48975
30.6833	-0.48324
30.7	-0.47881
30.7167	-0.48115
30.7333	-0.49114
30.75	-0.50393
30.7667	-0.51096
30.7833	-0.51125
30.8	-0.50671
30.8167	-0.50209
30.8333	-0.49895
30.85	-0.49147
30.8667	-0.47944
30.8833	-0.46436
30.9	-0.45811
30.9167	-0.46593
30.9333	-0.4841
30.95	-0.50131
30.9667	-0.50627
30.9833	-0.50272
31	-0.49701
31.0167	-0.49939
31.0333	-0.50744
31.05	-0.51532
31.0667	-0.51921
31.0833	-0.51887
31.1	-0.51812
31.1167	-0.51741
31.1333	-0.51599
31.15	-0.5124
31.1667	-0.50706
31.1833	-0.50072
31.2	-0.49297
31.2167	-0.48534
31.2333	-0.48161
31.25	-0.48433
31.2667	-0.49128
31.2833	-0.49572
31.3	-0.49601
31.3167	-0.49406
31.3333	-0.49151
31.35	-0.48816
31.3667	-0.48225
31.3833	-0.47685
31.4	-0.47468
31.4167	-0.47717
31.4333	-0.4795
31.45	-0.47823
31.4667	-0.47237
31.4833	-0.46696
31.5	-0.46759
31.5167	-0.47558
31.5333	-0.48857
31.55	-0.49976
31.5667	-0.50526
31.5833	-0.50451
31.6	-0.50242
31.6167	-0.50257
31.6333	-0.50651
31.65	-0.51337
31.6667	-0.52269
31.6833	-0.5318
31.7	-0.53812
31.7167	-0.54055
31.7333	-0.53991
31.75	-0.5395
31.7667	-0.54033
31.7833	-0.54228
31.8	-0.54163
31.8167	-0.53683
31.8333	-0.52668
31.85	-0.51501
31.8667	-0.50586
31.8833	-0.50233
31.9	-0.50407
31.9167	-0.50631
31.9333	-0.50643
31.95	-0.50414
31.9667	-0.50384
31.9833	-0.50755
32	-0.51361
32.0167	-0.51918
32.0333	-0.52231
32.05	-0.52514
32.0667	-0.52986
32.0833	-0.53671
32.1	-0.54091
32.1167	-0.53736
32.1333	-0.52647
32.15	-0.51442
32.1667	-0.50686
32.1833	-0.50586
32.2	-0.50725
32.2167	-0.50794
32.2333	-0.50792
32.25	-0.51058
32.2667	-0.51742
32.2833	-0.52542
32.3	-0.53124
32.3167	-0.53226
32.3333	-0.53228
32.35	-0.53196
32.3667	-0.53146
32.3833	-0.52776
32.4	-0.52192
32.4167	-0.51915
32.4333	-0.52159
32.45	-0.52553
32.4667	-0.52189
32.4833	-0.50916
32.5	-0.49493
32.5167	-0.48989
32.5333	-0.49696
32.55	-0.50859
32.5667	-0.51631
32.5833	-0.51694
32.6	-0.51374
32.6167	-0.51099
32.6333	-0.50972
32.65	-0.50997
32.6667	-0.51108
32.6833	-0.51293
32.7	-0.5142
32.7167	-0.51214
32.7333	-0.50605
32.75	-0.49759
32.7667	-0.49178
32.7833	-0.49109
32.8	-0.49497
32.8167	-0.50016
32.8333	-0.50136
32.85	-0.49762
32.8667	-0.48996
32.8833	-0.48479
32.9	-0.48609
32.9167	-0.495
32.9333	-0.5077
32.95	-0.51839
32.9667	-0.52384
32.9833	-0.52364
33	-0.52158
33.0167	-0.51963
33.0333	-0.51834
33.05	-0.51562
33.0667	-0.51169
33.0833	-0.50848
33.1	-0.50874
33.1167	-0.51117
33.1333	-0.51241
33.15	-0.50833
33.1667	-0.49915
33.1833	-0.48897
33.2	-0.48185
33.2167	-0.47997
33.2333	-0.48197
[truncated: 479 more rows]
