# Supplementary material for: Structure Elucidation of a Polysaccharide from Umbilicaria esculenta and Its Immunostimulatory Activity
Source: PLoS One. 2016 Dec 20;11(12):e0168472. doi: 10.1371/journal.pone.0168472 (PMC5172621; doi:10.1371/journal.pone.0168472)
Supplement: S3 Dataset — (XLSX) [file pone.0168472.s003.xlsx]

## Sheet: FT-IR spectrum of UP2
Structure Elucidation of a Polysaccharide from Umbilicaria esculenta and its Immunostimulatory Activity
Bi-Wei Zhang1, Jin-Long Xu1, Hua Zhang1, Qiang Zhang2, Jie Lu2, Jun-Hui Wang1*,2016
Supporting Information S3 Dataset: FT-IR spectrum of UP2
PART I					PART II
Wavenumber（cm-1）	Transmittance(%)				FT-IR spectrum of UP2
399	64.8
401	67.7
403	69.3
405	69.1
407	68.7
409	68.7
411	68.8
413	68.6
415	68.1
417	66.3
418	62.3
420	64.1
422	65.7
424	65.7
426	66.2
428	66.5
430	66.1
432	65.9
434	65.2
436	64.6
438	65.1
440	65.4
442	64.2
444	64
445	64.2
447	64.2
449	64.4
451	64
453	63.4
455	63
457	61.3
459	61.5
461	62.3
463	62.3
465	62.2
467	61.4
469	61.1
471	60.5
472	59.3
474	60
476	60.6
478	60.8
480	60.9
482	60.7
484	60.4
486	60.7
488	61.2
490	61.2
492	60.9
494	61.2
496	61.4
498	61.5
499	61.3
501	60.4
503	60.2
505	60.3
507	60.2
509	60.4
511	60.4
513	60.4
515	60
517	59.5
519	59.6
521	60.3
523	60.8
525	60.4
526	60.1
528	60.8
530	61.1
532	61.2
534	61.2
536	61.2
538	61.5
540	61.7
542	61.7
544	61.6
546	61.4
548	61.4
550	61.4
552	61.5
553	61.3
555	61.2
557	61.1
559	61
561	60.8
563	60.6
565	60.4
567	60
569	59.8
571	59.7
573	59.5
575	59
577	58.7
579	58.8
580	58.5
582	58.6
584	58.6
586	58.7
588	58.8
590	58.7
592	58.5
594	58.8
596	58.9
598	58.9
600	58.7
602	58.8
604	58.9
606	59
607	59.1
609	59.3
611	59.5
613	59.7
615	59.6
617	59.6
619	60
621	60.3
623	60.5
625	60.6
627	61.1
629	61.7
631	62
633	62.1
634	62.2
636	62.5
638	62.9
640	63.1
642	63.2
644	63.2
646	63.2
648	63.3
650	63.4
652	63.5
654	63.5
656	63.6
658	63.7
660	64
661	64.2
663	64.3
665	64.3
667	62.6
669	61.2
671	63.3
673	64.1
675	64.2
677	64.2
679	64.5
681	65.1
683	65.6
685	66.2
687	66.9
688	67.5
690	68.3
692	69
694	69.4
696	69.7
698	70.1
700	70.5
702	70.9
704	71
706	71
708	71.2
710	71.7
712	72.4
714	72.9
715	73.4
717	73.9
719	74.5
721	75.7
723	77.2
725	78.1
727	78.7
729	79.5
731	80.5
733	81.3
735	81.8
737	82.1
739	82.4
741	82.9
742	83.6
744	83.9
746	84.1
748	84.3
750	84.7
752	85.3
754	85.7
756	85.9
758	86.1
760	86.5
762	87.1
764	87.6
766	87.8
768	87.8
769	88
771	88.5
773	89
775	89.2
777	89.2
779	89.2
781	89.5
783	89.8
785	89.9
787	89.6
789	89.1
791	88.6
793	88.1
795	87.1
796	85.7
798	84.1
800	82.5
802	81.3
804	80.2
806	79.1
808	78.2
810	77.6
812	77.4
814	77.7
816	78.3
818	79.1
820	80.2
822	81.7
823	83.4
825	85
827	86.3
829	87.1
831	87.7
833	88.1
835	88.4
837	88.5
839	88.6
841	88.6
843	88.6
845	88.7
847	88.6
849	88.5
850	88.3
852	88.1
854	87.9
856	87.6
858	87.2
860	86.7
862	86.3
864	85.9
866	85.4
868	85
870	84.9
872	85.3
874	85.1
876	84.2
877	83.4
879	82.7
881	82.4
883	82.3
885	82.3
887	82.2
889	82.1
891	81.8
893	81.5
895	80.9
897	80.2
899	79.4
901	78.7
903	78.2
904	77.7
906	77.2
908	76.6
910	76
912	75.6
914	75.2
916	74.9
918	74.6
920	74.4
922	74.2
924	74
926	73.6
928	72.8
930	71.9
931	70.7
933	69.3
935	67.6
937	65.7
939	63.6
941	61.4
943	59.1
945	56.8
947	54.3
949	51.8
951	49.2
953	46.8
955	44.5
957	42.3
958	40.3
960	38.4
962	36.8
964	35.5
966	34.2
968	33.2
970	32.2
972	31.4
974	30.8
976	30.4
978	30.1
980	29.9
982	29.7
984	29.4
985	29
987	28.4
989	27.5
991	26.5
993	25.4
995	24.2
997	22.9
999	21.6
1000	20.2
1000	18.9
1000	17.7
1010	16.7
1010	15.8
1010	15.1
1010	14.3
1010	13.7
1020	13.2
1020	12.8
1020	12.4
1020	12.1
1020	11.7
1030	11.5
1030	11.3
1030	11.1
1030	10.8
1030	10.6
1040	10.4
1040	10.3
1040	10.2
1040	10.2
1040	10.1
1050	10.1
1050	10.1
1050	10.2
1050	10.3
1050	10.4
1050	10.4
1060	10.5
1060	10.6
1060	10.7
1060	10.8
1060	11
1070	11.2
1070	11.4
1070	11.6
1070	12
1070	12.2
1080	12.5
1080	12.8
1080	13.1
1080	13.3
1080	13.6
1090	13.8
1090	14.1
1090	14.4
1090	14.8
1090	15.2
1100	15.6
1100	15.9
1100	16.4
1100	16.8
1100	17.3
1110	17.9
1110	18.5
1110	19.2
1110	20.1
1110	20.9
1110	21.7
1120	22.2
1120	22.7
1120	22.9
1120	23.2
1120	23.3
1130	23.5
1130	23.7
1130	24.1
1130	24.6
1130	25.3
1140	26
1140	26.8
1140	27.7
1140	28.7
1140	29.8
1150	31
1150	32.2
1150	33.7
1150	35.3
1150	37
1160	38.8
1160	40.6
1160	42.2
1160	43.9
1160	45.6
1160	47.3
1170	49.1
1170	50.9
1170	52.7
1170	54.6
1170	56.5
1180	58.6
1180	60.6
1180	62.6
1180	64.5
1180	66
1190	67.3
1190	68.4
1190	69
1190	69.1
1190	68.9
1200	68.5
1200	67.9
1200	67.3
1200	66.6
1200	66
1210	65.4
1210	64.9
1210	64.6
1210	64.3
1210	64.1
1210	64
1220	63.8
1220	63.7
1220	63.6
1220	63.3
1220	63
1230	62.7
1230	62.4
1230	62
1230	61.6
1230	61.3
1240	61
1240	60.7
1240	60.4
1240	60.2
1240	59.9
1250	59.8
1250	59.6
1250	59.6
1250	59.6
1250	59.7
1260	59.8
1260	60
1260	60.1
1260	60.3
1260	60.6
1270	60.8
1270	61
1270	61.1
1270	61.2
1270	61.3
1270	61.5
1280	61.5
1280	61.5
1280	61.5
1280	61.4
1280	61.3
1290	61.1
1290	61.1
1290	61.3
1290	61.6
1290	61.7
1300	61.8
1300	62
1300	62.2
1300	62.5
1300	62.6
1310	62.6
1310	62.7
1310	62.7
1310	62.6
1310	62.4
1320	62.5
1320	62.3
1320	62.3
1320	62.8
1320	63.3
1320	63.6
1330	63.7
1330	63.8
1330	64
1330	64.1
1330	64
1340	63.2
1340	62
1340	62
1340	63.4
1340	63.7
1350	63.5
1350	63.1
1350	62.8
1350	62.6
1350	62.1
1360	61.8
1360	61.5
1360	60.6
1360	59
1360	58.7
1370	59.8
1370	59.6
1370	59.1
1370	59
1370	57.9
1380	57.9
1380	59.1
1380	59.8
1380	61.4
1380	63.8
1380	64.3
1390	61.2
1390	59.8
1390	60
1390	59.4
1390	57.7
1400	57.6
1400	57.7
1400	58.4
1400	59.3
1400	58.6
1410	58.6
1410	59.5
1410	59.4
1410	59.5
1410	59.7
1420	59.2
1420	57.5
1420	57.4
1420	59.6
1420	60
1430	60.9
1430	62.1
1430	61.7
1430	62.3
1430	63.3
1430	62.9
1440	62.4
1440	65.1
1440	66.8
1440	67.6
1440	68
1450	67.6
1450	67.6
1450	68.9
1450	69
1450	68.2
1460	64.8
1460	64.6
1460	69.2
1460	72
1460	71.6
1470	72.7
1470	75.5
1470	76.4
1470	74.1
1470	74.6
1480	77.9
1480	81.5
1480	84.3
1480	85.4
1480	87.1
1480	87.5
1490	85.6
1490	83.4
1490	85.1
1490	89.2
1490	88.9
1500	86.3
1500	86.6
1500	88.3
1500	89.1
1500	86.6
1510	77.9
1510	77.7
1510	83.1
1510	85.6
1510	85.6
1520	82.6
1520	81.8
1520	81.5
1520	79.1
1520	81.9
1530	82.6
1530	83.6
1530	85.7
1530	85.4
1530	82.6
1540	84.9
1540	85.1
1540	79.2
1540	76.7
1540	80.2
1540	82.9
1550	86.9
1550	86.8
1550	86.2
1550	86.9
1550	85.3
1560	83.6
1560	76.8
1560	80.6
1560	87.4
1560	88.4
1570	88.8
1570	87.9
1570	86.5
1570	89.4
1570	89.6
1580	86.7
1580	87.9
1580	91
1580	91.6
1580	91.7
1590	91.7
1590	91.8
1590	91.4
1590	91.1
1590	90.6
1590	90
1600	90.1
1600	90.1
1600	89.3
1600	88.5
1600	88.1
1610	87.3
1610	86.3
1610	86.2
1610	86.2
1610	84.8
1620	81.5
1620	81.8
1620	83.1
1620	81.1
1620	79.4
1630	80.1
1630	79.3
1630	79.7
1630	79.7
1630	77.3
1640	72.3
1640	73.2
1640	75.6
1640	75.9
1640	75
1650	71.8
1650	68
1650	70.5
1650	71.1
1650	65.8
1650	68.6
1660	73.3
1660	74.9
1660	74.6
1660	73.7
1660	75.4
1670	76.5
1670	74.6
1670	74.2
1670	77
1670	78
1680	79
1680	81.5
1680	81.5
1680	80.7
1680	77.1
1690	81.2
1690	85.2
1690	86.8
1690	89.3
1690	90
1700	86.9
1700	86.3
1700	86.2
1700	87.1
1700	90.8
1700	90.2
1710	91.1
1710	93.1
1710	93.3
1710	92
1710	88.6
1720	85.4
1720	85.8
1720	90.4
1720	91.8
1720	92.1
1730	93.1
1730	92.5
1730	91
1730	89.9
1730	87.7
1740	91.8
1740	94.3
1740	93.8
1740	94.9
1740	95.4
1750	96.5
1750	95.9
1750	95.4
1750	97.5
1750	102
1750	104
1760	103
1760	105
1760	105
1760	105
1760	108
1770	107
1770	106
1770	105
1770	103
1770	106
1780	109
1780	109
1780	108
1780	109
1780	110
1790	110
1790	111
1790	110
1790	107
1790	108
1800	110
1800	110
1800	110
1800	109
1800	111
1810	112
1810	112
1810	111
1810	111
1810	112
1810	113
1820	113
1820	113
1820	113
1820	113
1820	111
1830	111
1830	110
1830	110
1830	112
1830	114
1840	113
1840	113
1840	114
1840	113
1840	110
1850	111
1850	113
1850	114
1850	115
1850	115
1860	115
1860	114
1860	114
1860	114
1860	115
1860	114
1870	112
1870	110
1870	113
1870	115
1870	115
1880	115
1880	115
1880	115
1880	115
1880	115
1890	115
1890	114
1890	113
1890	115
1890	115
1900	114
1900	115
1900	115
1900	115
1900	115
1910	115
1910	115
1910	114
1910	115
1910	115
1910	115
1920	114
1920	113
1920	114
1920	113
1920	115
1930	115
1930	115
1930	115
1930	115
1930	115
1940	115
1940	115
1940	115
1940	113
1940	114
1950	115
1950	115
1950	115
1950	115
1950	115
1960	115
1960	115
1960	115
1960	115
1960	115
1970	115
1970	114
1970	115
1970	115
1970	115
1970	115
1980	115
1980	115
1980	115
1980	115
1980	115
1990	115
1990	114
1990	114
1990	114
1990	114
2000	115
2000	115
2000	115
2000	115
2000	115
2010	115
2010	115
2010	115
2010	115
2010	115
2020	114
2020	114
2020	114
2020	115
2020	115
2020	115
2030	115
2030	115
2030	115
2030	115
2030	115
2040	115
2040	114
2040	114
2040	114
2040	114
2050	114
2050	114
2050	114
2050	114
2050	114
2060	114
2060	114
2060	114
2060	114
2060	114
2070	114
2070	114
2070	114
2070	114
2070	114
2080	114
2080	114
2080	114
2080	114
2080	114
2080	114
2090	114
2090	114
2090	114
2090	114
2090	114
2100	114
2100	114
2100	114
2100	114
2100	114
2110	114
2110	114
2110	114
2110	114
2110	114
2120	114
2120	114
2120	114
2120	114
2120	114
2130	114
2130	114
2130	114
2130	114
2130	114
2130	114
2140	114
2140	114
2140	114
2140	114
2140	114
2150	114
2150	114
2150	114
2150	114
2150	114
2160	115
2160	115
2160	115
2160	115
2160	115
2170	115
2170	115
2170	115
2170	115
2170	115
2180	115
2180	115
2180	115
2180	115
2180	115
2180	115
2190	115
2190	115
2190	115
2190	115
2190	115
2200	115
2200	115
2200	115
2200	115
2200	115
2210	115
2210	115
2210	115
2210	115
2210	116
2220	116
2220	116
2220	116
2220	116
2220	116
2230	116
2230	116
2230	116
2230	116
2230	116
2240	116
2240	116
2240	116
2240	116
2240	116
2240	116
2250	116
2250	116
2250	116
2250	116
2250	116
2260	116
2260	116
2260	116
2260	116
2260	116
2270	116
2270	116
2270	116
2270	116
2270	116
2280	116
2280	116
2280	116
2280	116
2280	116
2290	115
2290	115
2290	115
2290	114
2290	114
2290	114
2300	113
2300	113
2300	112
2300	112
2300	111
2310	110
2310	109
2310	108
2310	108
2310	107
2320	107
2320	106
2320	105
2320	104
2320	103
2330	103
2330	102
2330	102
2330	102
2330	102
2340	102
2340	102
2340	101
2340	101
2340	100
2350	101
2350	103
2350	104
2350	103
2350	101
2350	98.8
2360	97.1
2360	96
2360	95.8
2360	96.2
2360	96.9
2370	98
2370	99.4
2370	101
2370	103
2370	105
2380	106
2380	108
2380	110
2380	111
2380	113
2390	114
2390	115
2390	115
2390	115
2390	115
2400	115
2400	115
2400	115
2400	115
2400	115
2400	115
2410	115
2410	115
2410	115
2410	115
2410	115
2420	115
2420	115
2420	115
2420	115
2420	115
2430	114
2430	114
2430	114
2430	114
2430	114
2440	114
2440	114
2440	114
2440	114
2440	114
2450	114
2450	114
2450	114
2450	113
2450	113
2450	113
2460	113
2460	113
2460	113
2460	113
2460	113
2470	113
2470	113
2470	113
2470	113
2470	113
2480	113
2480	113
2480	113
2480	113
2480	112
2490	112
2490	112
2490	112
2490	112
2490	112
2500	112
2500	112
2500	112
2500	112
2500	112
2510	112
2510	112
2510	112
2510	112
2510	112
2510	112
2520	112
2520	112
2520	112
2520	112
2520	112
2530	112
2530	112
2530	112
2530	112
2530	112
2540	111
2540	111
2540	111
2540	111
2540	111
2550	111
2550	111
2550	111
2550	111
2550	111
2560	111
2560	111
2560	111
2560	111
2560	111
2560	111
2570	111
2570	111
2570	111
2570	110
2570	110
2580	110
2580	110
2580	110
2580	110
2580	110
2590	110
2590	110
2590	110
2590	110
2590	110
2600	109
2600	109
2600	109
2600	109
2600	109
2610	109
2610	109
2610	109
2610	109
2610	108
2620	108
2620	108
2620	108
2620	108
2620	108
2620	108
2630	107
2630	107
2630	107
2630	107
2630	107
2640	107
2640	107
2640	107
2640	106
2640	106
2650	106
2650	106
2650	106
2650	106
2650	106
2660	106
2660	105
2660	105
2660	105
2660	105
2670	105
2670	105
2670	105
2670	105
2670	104
2670	104
2680	104
2680	104
2680	104
2680	104
2680	104
2690	104
2690	104
2690	103
2690	103
2690	103
2700	103
2700	103
2700	103
2700	103
2700	103
2710	103
2710	103
2710	103
2710	102
2710	102
2720	102
2720	102
2720	102
2720	102
2720	102
2720	102
2730	102
2730	102
2730	102
2730	101
2730	101
2740	101
2740	101
2740	101
2740	101
2740	101
2750	101
2750	101
2750	101
2750	100
2750	100
2760	100
2760	100
2760	100
2760	99.9
2760	99.8
2770	99.6
2770	99.5
2770	99.4
2770	99.2
2770	99
2780	98.9
2780	98.7
2780	98.6
2780	98.4
2780	98.2
2780	98
2790	97.9
2790	97.7
2790	97.5
2790	97.3
2790	97.1
2800	96.9
2800	96.7
2800	96.5
2800	96.2
2800	96
2810	95.7
2810	95.5
2810	95.2
2810	94.9
2810	94.6
2820	94.3
2820	94
2820	93.7
2820	93.3
2820	93
2830	92.7
2830	92.3
2830	91.9
2830	91.5
2830	91.1
2830	90.6
2840	90.1
2840	89.6
2840	89.1
2840	88.5
2840	87.9
2850	87.3
2850	86.7
2850	85.9
2850	85
2850	84.2
2860	83.4
2860	82.6
2860	81.7
2860	80.9
2860	79.9
2870	78.8
2870	77.6
2870	76.4
2870	75.2
2870	74
2880	72.8
2880	71.6
2880	70.6
2880	69.6
2880	68.8
2890	68.1
2890	67.5
2890	67
2890	66.5
2890	66.2
2890	65.9
2900	65.6
2900	65.3
2900	65
2900	64.6
2900	64.3
2910	63.9
2910	63.4
2910	63
2910	62.5
2910	62
2920	61.4
2920	60.8
2920	60.2
2920	59.7
2920	59.2
2930	58.9
2930	58.7
2930	58.7
2930	58.7
2930	58.9
2940	59.3
2940	59.8
2940	60.5
2940	61.3
2940	62.2
2940	63.2
2950	64.3
2950	65.5
2950	66.7
2950	68
2950	69.3
2960	70.6
2960	71.9
2960	73.2
2960	74.5
2960	75.7
2970	77
2970	78.2
2970	79.4
2970	80.6
2970	81.7
2980	82.8
2980	83.9
2980	84.9
2980	85.9
2980	86.9
2990	87.7
2990	88.5
2990	89.3
2990	90
2990	90.5
2990	91.1
3000	91.6
3000	92
3000	92.4
3000	92.6
3000	92.8
3010	93
3010	93
3010	93
3010	93
3010	93
3020	93
3020	92.9
3020	92.8
3020	92.6
3020	92.4
3030	92.2
3030	91.9
3030	91.5
3030	91.2
3030	91
3040	90.8
3040	90.6
3040	90.2
3040	89.9
3040	89.6
3050	89.2
3050	88.8
3050	88.3
3050	88
3050	87.6
3050	87.1
3060	86.7
3060	86.3
3060	85.9
3060	85.4
3060	84.9
3070	84.5
3070	84.1
3070	83.8
3070	83.3
3070	82.9
3080	82.4
3080	81.8
3080	81.3
3080	80.9
3080	80.5
3090	80
3090	79.5
3090	79.1
3090	78.6
3090	78
3100	77.4
3100	76.9
3100	76.4
3100	75.8
3100	75.4
3100	75
3110	74.4
3110	73.9
3110	73.3
3110	72.7
3110	72.1
3120	71.5
3120	71
3120	70.4
3120	69.8
3120	69.2
3130	68.7
3130	68.1
3130	67.6
3130	66.9
3130	66.3
3140	65.8
3140	65.2
3140	64.5
3140	63.9
3140	63.3
3150	62.7
3150	62.1
3150	61.4
3150	60.8
3150	60.2
3160	59.6
3160	58.9
3160	58.3
3160	57.7
3160	57
3160	56.4
3170	55.8
3170	55.2
3170	54.6
3170	54
3170	53.4
3180	52.7
3180	52.1
3180	51.5
3180	51
3180	50.3
3190	49.8
3190	49.2
3190	48.6
3190	48.1
3190	47.5
3200	46.9
3200	46.3
3200	45.8
3200	45.2
3200	44.7
3210	44.2
3210	43.6
3210	43.1
3210	42.6
3210	42.1
3210	41.5
3220	41.1
3220	40.5
3220	40.1
3220	39.6
3220	39.2
3230	38.7
3230	38.2
3230	37.7
3230	37.3
3230	36.9
3240	36.4
3240	36
3240	35.6
3240	35.1
3240	34.7
3250	34.3
3250	33.9
3250	33.5
3250	33.1
3250	32.7
3260	32.3
3260	32
3260	31.6
3260	31.2
3260	30.9
3260	30.5
3270	30.2
3270	29.9
3270	29.5
3270	29.2
3270	28.8
3280	28.6
3280	28.3
3280	28
3280	27.7
3280	27.5
3290	27.2
3290	26.9
3290	26.6
3290	26.4
3290	26.1
3300	25.9
3300	25.6
3300	25.4
3300	25.1
3300	24.9
3310	24.7
3310	24.4
3310	24.2
3310	24
3310	23.8
3320	23.6
3320	23.4
3320	23.2
3320	23.1
3320	22.8
3320	22.6
3330	22.5
3330	22.3
3330	22.1
3330	22
3330	21.7
3340	21.6
3340	21.4
3340	21.3
3340	21.2
3340	21
3350	20.9
3350	20.7
3350	20.6
3350	20.5
3350	20.3
3360	20.2
3360	20.1
3360	20
3360	19.9
3360	19.8
3370	19.6
3370	19.5
3370	19.5
3370	19.4
3370	19.3
3370	19.2
3380	19.1
3380	19.1
3380	19
3380	18.9
3380	18.8
3390	18.8
3390	18.7
3390	18.6
3390	18.6
3390	18.5
3400	18.5
3400	18.5
3400	18.5
3400	18.4
3400	18.4
3410	18.4
3410	18.4
3410	18.4
3410	18.4
3410	18.5
3420	18.5
3420	18.5
3420	18.4
3420	18.4
3420	18.5
3430	18.6
3430	18.7
3430	18.7
3430	18.7
3430	18.8
3430	18.9
3440	19
3440	19.1
3440	19.1
3440	19.2
3440	19.3
3450	19.3
3450	19.4
3450	19.7
3450	19.8
3450	19.9
3460	20.1
3460	20.2
3460	20.3
3460	20.4
3460	20.6
3470	20.8
3470	21
3470	21.2
3470	21.4
3470	21.6
3480	21.8
3480	22
3480	22.2
3480	22.3
3480	22.6
3480	22.9
3490	23.1
3490	23.4
3490	23.7
3490	24
3490	24.3
3500	24.5
3500	24.9
3500	25.1
3500	25.2
3500	25.6
3510	26.3
3510	26.5
3510	26.9
3510	27.4
3510	28
3520	28.4
3520	28.8
3520	29.2
3520	29.5
3520	29.7
3530	30.3
3530	30.7
3530	31.5
3530	32.3
3530	33
3530	33.4
3540	34
3540	34.8
3540	35.4
3540	35.7
3540	35.8
3550	36.4
3550	37.7
3550	38.4
3550	38.9
3550	39.9
3560	41
3560	41.6
3560	42.1
3560	42.7
3560	42.9
3570	42.2
3570	43.2
3570	45.9
3570	47.7
3570	48.6
3580	49.5
3580	50.5
3580	51.5
3580	52.5
3580	53.4
3590	53.1
3590	52.6
3590	54.9
3590	57.3
3590	57.8
3590	58.4
3600	59.8
3600	61
3600	61.9
3600	63.7
3600	65
3610	64.7
3610	64.8
3610	66.5
3610	66.8
3610	67.6
3620	69
3620	68.8
3620	69.8
3620	72.7
3620	74.5
3630	74.3
3630	71.9
3630	71.9
3630	76
3630	77.7
3640	79.3
3640	80.6
3640	81.4
3640	82
3640	82.5
3640	81.8
3650	78.2
3650	76.2
3650	78.9
3650	84.4
3650	85.7
3660	85.5
3660	87.8
3660	89.3
3660	90.1
3660	90.6
3670	90.4
3670	87.8
3670	85.6
3670	88.1
3670	86.7
3680	84.3
3680	88.5
3680	91
3680	93
3680	93.5
3690	93
3690	90.5
3690	87.9
3690	89.9
3690	93.2
3700	94.8
3700	95.4
3700	95.7
3700	94.3
3700	94.9
3700	96.7
3710	96.7
3710	94.6
3710	91.9
3710	93.2
3710	97
3720	98.8
3720	98.1
3720	97.2
3720	96
3720	96
3730	96.1
3730	98.1
3730	98.9
3730	96
3730	92.4
3740	91
3740	95.3
3740	98
3740	98.4
3740	95.6
3750	93.8
3750	96.2
3750	94.4
3750	92.7
3750	96
3750	99.3
3760	99.3
3760	98.5
3760	100
3760	102
3760	101
3770	101
3770	101
3770	100
3770	103
3770	104
3780	104
3780	102
3780	101
3780	103
3780	102
3790	103
3790	104
3790	104
3790	104
3790	104
3800	102
3800	101
3800	101
3800	97.4
3800	99.7
3800	102
3810	101
3810	103
3810	105
3810	105
3810	102
3820	100
3820	101
3820	97.5
3820	99.4
3820	103
3830	102
3830	103
3830	103
3830	102
3830	102
3840	100
3840	98.2
3840	98.2
3840	101
3840	102
3850	104
3850	105
3850	104
3850	99.6
3850	94.9
3860	98.9
3860	102
3860	105
3860	104
3860	101
3860	101
3870	103
3870	101
3870	99.9
3870	102
3870	102
3880	105
3880	105
3880	101
3880	103
3880	103
3890	102
3890	105
3890	104
3890	103
3890	105
3900	106
3900	104
3900	101
3900	101
3900	100
3910	102
3910	106
3910	107
3910	107
3910	107
3910	106
3920	104
3920	105
3920	105
3920	105
3920	105
3930	106
3930	106
3930	105
3930	104
3930	106
3940	107
3940	107
3940	107
3940	105
3940	105
3950	106
3950	105
3950	106
3950	107
3950	107
3960	107
3960	107
3960	107
3960	107
3960	107
3960	107
3970	107
3970	107
3970	107
3970	107
3970	107
3980	107
3980	107
3980	107
3980	107
3980	108
3990	108
3990	108
3990	107
3990	107
3990	107
4000	107
4000	108
4000	108
4000	0
