# Supplementary material for: Structure Elucidation of a Polysaccharide from Umbilicaria esculenta and Its Immunostimulatory Activity
Source: PLoS One. 2016 Dec 20;11(12):e0168472. doi: 10.1371/journal.pone.0168472 (PMC5172621; doi:10.1371/journal.pone.0168472)
Supplement: S4 Dataset — (XLSX) [file pone.0168472.s004.xlsx]

## Sheet: FT-IR spectrum of methylated po
Structure Elucidation of a Polysaccharide from Umbilicaria esculenta and its Immunostimulatory Activity
Bi-Wei Zhang1, Jin-Long Xu1, Hua Zhang1, Qiang Zhang2, Jie Lu2, Jun-Hui Wang1*,2016
Supporting Information S4 Dataset: FT-IR spectrum of methylated polysaccharide
PART I					PART II
Wavenumber（cm-1）	Transmittance(%)				FT-IR spectrum of methylated polysaccharide
399.199	64.2516
401.127	64.1142
403.056	64.7982
404.985	64.6077
406.913	64.6346
408.841	65.0107
410.77	65.3491
412.699	65.6251
414.627	66.066
416.555	65.7366
418.484	64.673
420.413	65.1255
422.341	65.5703
424.269	65.6148
426.198	65.6965
428.127	65.7654
430.055	65.8065
431.983	65.5053
433.912	65.1162
435.841	65.0188
437.769	65.4028
439.697	65.8376
441.626	65.8053
443.554	65.428
445.483	65.2402
447.411	65.3194
449.34	65.6034
451.268	65.7975
453.197	65.7474
455.125	65.5502
457.054	65.1196
458.982	65.2166
460.911	65.497
462.839	65.5502
464.768	65.642
466.696	65.7524
468.625	65.7693
470.553	65.4972
472.482	64.9306
474.41	64.5525
476.339	64.5267
478.267	64.8293
480.196	64.8254
482.124	64.3056
484.053	63.9341
485.981	63.6371
487.91	63.3809
489.838	63.2016
491.767	62.9472
493.695	62.4676
495.624	61.968
497.552	61.5053
499.481	61.0226
501.409	60.6809
503.338	60.882
505.266	61.2458
507.195	61.553
509.123	61.692
511.052	61.5175
512.98	61.3706
514.909	61.7148
516.837	62.1394
518.766	62.4002
520.694	62.3818
522.623	62.1493
524.551	61.833
526.48	61.8713
528.408	62.1586
530.337	62.3395
532.265	62.496
534.194	62.5846
536.122	62.5774
538.051	62.4575
539.979	62.352
541.908	62.5308
543.836	62.7148
545.765	62.7327
547.693	62.5763
549.622	62.2684
551.55	61.9589
553.479	61.7068
555.407	61.56
557.336	61.5691
559.264	61.5352
561.193	61.3571
563.121	60.9247
565.05	60.5469
566.978	60.3164
568.907	60.1368
570.835	59.9472
572.764	59.6868
574.692	59.0682
576.621	58.2511
578.549	57.497
580.478	56.7757
582.406	56.2049
584.335	55.7913
586.263	55.5266
588.192	55.6787
590.12	56.1823
592.049	56.7894
593.977	57.2465
595.906	57.6329
597.834	58.0493
599.763	58.5022
601.691	58.9029
603.62	59.1423
605.548	59.2985
607.477	59.567
609.405	59.9809
611.334	60.3103
613.262	60.3895
615.191	60.3573
617.119	60.2274
619.048	60.3548
620.976	60.6071
622.905	60.7032
624.833	60.5844
626.762	60.5198
628.69	60.5364
630.619	60.6236
632.547	60.7693
634.476	60.9524
636.404	61.117
638.333	61.3269
640.261	61.5189
642.19	61.5541
644.118	61.3119
646.047	61.0274
647.975	60.8497
649.904	60.7887
651.832	60.6534
653.761	60.3288
655.689	59.883
657.618	59.4592
659.546	59.2531
661.475	59.2219
663.403	59.204
665.332	59.1445
667.26	58.6879
669.189	58.9013
671.117	59.3281
673.046	59.293
674.974	59.1468
676.903	59.2471
678.831	59.6092
680.76	60.1092
682.688	60.6155
684.617	61.0528
686.545	61.2261
688.474	61.2186
690.402	61.1288
692.331	61.0659
694.259	61.011
696.188	60.9843
698.116	60.8478
700.045	60.6513
701.973	60.4672
703.902	60.4602
705.83	60.6095
707.759	60.8515
709.687	61.0945
711.616	61.3044
713.544	61.4546
715.473	61.6479
717.401	61.7498
719.33	61.7151
721.258	61.8025
723.187	62.0354
725.115	62.2181
727.044	62.3959
728.972	62.4042
730.901	62.3566
732.829	62.3684
734.758	62.4985
736.686	62.4975
738.615	62.2827
740.543	61.7877
742.472	61.2105
744.4	60.704
746.329	60.423
748.257	60.2504
750.186	60.076
752.114	59.8448
754.043	59.7204
755.971	59.6864
757.899	59.7466
759.828	59.8357
761.756	59.9533
763.685	60.0718
765.614	60.1999
767.542	60.239
769.471	60.2018
771.399	60.1429
773.327	60.1615
775.256	60.1569
777.184	60.0372
779.113	59.6823
781.042	59.0855
782.97	58.2942
784.899	57.3866
786.827	56.3066
788.755	55.0649
790.684	53.7926
792.612	52.6589
794.541	51.7193
796.47	51.0069
798.398	50.4443
800.327	49.9786
802.255	49.6206
804.183	49.4334
806.112	49.3634
808.04	49.46
809.969	49.7552
811.898	50.2847
813.826	50.9319
815.755	51.6174
817.683	52.2876
819.611	52.9632
821.54	53.6777
823.468	54.4479
825.397	55.2178
827.325	55.9038
829.254	56.3915
831.182	56.6777
833.111	56.7048
835.039	56.5573
836.968	56.3028
838.896	56.0068
840.825	55.6816
842.753	55.3899
844.682	55.0845
846.61	54.8773
848.539	54.8558
850.467	54.9983
852.396	55.2069
854.324	55.4778
856.253	55.7272
858.181	55.9432
860.11	56.036
862.038	56.0529
863.967	56.0496
865.895	56.0426
867.824	55.926
869.752	55.6707
871.681	55.3175
873.609	55.0537
875.538	54.8091
877.466	54.4997
879.395	54.2443
881.323	54.1298
883.252	54.0087
885.18	53.8965
887.109	53.7619
889.037	53.6209
890.966	53.4216
892.894	53.2358
894.823	53.0879
896.751	52.9061
898.68	52.6015
900.608	52.2559
902.537	51.9542
904.465	51.7873
906.394	51.7637
908.322	51.7672
910.251	51.6506
912.179	51.4486
914.108	51.1979
916.036	50.935
917.965	50.6579
919.893	50.3406
921.822	50.0105
923.75	49.7512
925.679	49.4852
927.607	49.1226
929.536	48.5033
931.464	47.568
933.393	46.4153
935.321	45.3914
937.25	44.6217
939.178	43.8598
941.107	42.7873
943.035	41.3789
944.964	39.6914
946.892	37.8366
948.821	35.9726
950.749	34.2008
952.678	32.6742
954.606	31.4415
956.535	30.4669
958.463	29.6424
960.392	29.0454
962.32	28.7396
964.249	28.6851
966.177	28.771
968.106	28.9365
970.034	29.0675
971.963	29.1022
973.891	28.9921
975.82	28.7369
977.748	28.2465
979.677	27.4794
981.605	26.533
983.534	25.6794
985.462	25.0717
987.391	24.7152
989.319	24.4015
991.248	24.0421
993.176	23.5946
995.105	23.0405
997.033	22.3072
998.962	21.3814
1000.89	20.2875
1002.82	19.1789
1004.75	18.1435
1006.68	17.2875
1008.6	16.6244
1010.53	16.1559
1012.46	15.7191
1014.39	15.3017
1016.32	14.8498
1018.25	14.4459
1020.17	13.9973
1022.1	13.5251
1024.03	12.9818
1025.96	12.3709
1027.89	11.6661
1029.82	11.0291
1031.75	10.4909
1033.67	10.1195
1035.6	9.81258
1037.53	9.60498
1039.46	9.36227
1041.39	9.13313
1043.32	8.80861
1045.25	8.41025
1047.17	7.8926
1049.1	7.38061
1051.03	6.84985
1052.96	6.40223
1054.89	6.06359
1056.82	5.92938
1058.74	5.86454
1060.67	5.87477
1062.6	5.85218
1064.53	5.88712
1066.46	5.90554
1068.39	5.99449
1070.32	6.03489
1072.24	5.98475
1074.17	5.79734
1076.1	5.6504
1078.03	5.48366
1079.96	5.3697
1081.89	5.20921
1083.82	5.05404
1085.74	4.81813
1087.67	4.60498
1089.6	4.35197
1091.53	4.14791
1093.46	3.91822
1095.39	3.71844
1097.32	3.48032
1099.24	3.29222
1101.17	3.08001
1103.1	2.9051
1105.03	2.68688
1106.96	2.54831
1108.89	2.47093
1110.82	2.52609
1112.74	2.60512
1114.67	2.75719
1116.6	2.90551
1118.53	3.12458
1120.46	3.34104
1122.39	3.57641
1124.31	3.76644
1126.24	4.06861
1128.17	4.47363
1130.1	5.05276
1132.03	5.69608
1133.96	6.38574
1135.88	6.97709
1137.81	7.49101
1139.74	7.85988
1141.67	8.17938
1143.6	8.4708
1145.53	8.9049
1147.46	9.47685
1149.38	10.1841
1151.31	10.8872
1153.24	11.623
1155.17	12.349
1157.1	13.1694
1159.03	14.0623
1160.96	15.0728
1162.88	16.1386
1164.81	17.2998
1166.74	18.5287
1168.67	19.8569
1170.6	21.1931
1172.53	22.4503
1174.45	23.4705
1176.38	24.2352
1178.31	24.695
1180.24	24.8405
1182.17	24.5863
1184.1	24.0267
1186.03	23.2831
1187.95	22.5166
1189.88	21.7486
1191.81	21.065
1193.74	20.5425
1195.67	20.4196
1197.6	20.8387
1199.53	21.9002
1201.45	23.4616
1203.38	25.3338
1205.31	27.3121
1207.24	29.3375
1209.17	31.2901
1211.1	33.0472
1213.03	34.4776
1214.95	35.541
1216.88	36.2957
1218.81	36.8714
1220.74	37.3536
1222.67	37.7297
1224.6	37.9575
1226.52	38.0699
1228.45	38.0658
1230.38	37.9551
1232.31	37.7834
1234.24	37.5955
1236.17	37.442
1238.1	37.3286
1240.02	37.2302
1241.95	37.1298
1243.88	37.0688
1245.81	37.0833
1247.74	37.1752
1249.67	37.3006
1251.6	37.3432
1253.52	37.1634
1255.45	36.6908
1257.38	36.0019
1259.31	35.2216
1261.24	34.6013
1263.17	34.5182
1265.09	35.1018
1267.02	36.0604
1268.95	37.0091
1270.88	37.6989
1272.81	38.1338
1274.74	38.3714
1276.66	38.4409
1278.59	38.373
1280.52	38.1623
1282.45	37.8709
1284.38	37.5954
1286.31	37.3806
1288.24	37.2273
1290.16	37.1515
1292.09	37.1582
1294.02	37.2903
1295.95	37.5839
1297.88	37.9642
1299.81	38.3375
1301.74	38.628
1303.66	38.7634
1305.59	38.7599
1307.52	38.6194
1309.45	38.3822
1311.38	38.1525
1313.31	38.162
1315.23	38.4487
1317.16	38.7942
1319.09	39.0194
1321.02	39.063
1322.95	38.9188
1324.88	38.7555
1326.81	38.745
1328.73	38.9232
1330.66	39.1859
1332.59	39.4391
1334.52	39.5709
1336.45	39.5776
1338.38	39.4847
1340.31	39.4466
1342.23	39.4338
1344.16	39.331
1346.09	39.123
1348.02	38.7543
1349.95	38.2515
1351.88	37.7497
1353.81	37.3553
1355.73	37.0916
1357.66	36.8358
1359.59	36.4631
1361.52	35.97
1363.45	35.5722
1365.38	35.2442
1367.31	34.7558
1369.23	34.1542
1371.16	33.3685
1373.09	32.4028
1375.02	31.5037
1376.95	30.9383
1378.88	30.749
1380.8	31.1081
1382.73	31.8396
1384.66	32.7953
1386.59	33.8823
1388.52	35.2006
1390.45	36.1521
1392.38	36.7745
1394.3	37.4204
1396.23	38.2428
1398.16	38.8334
1400.09	39.4992
1402.02	39.9339
1403.95	40.2382
1405.88	40.7165
1407.8	41.0852
1409.73	41.3099
1411.66	41.5647
1413.59	41.8212
1415.52	41.9608
1417.45	41.9898
1419.37	42.3087
1421.3	42.5964
1423.23	42.4088
1425.16	42.2821
1427.09	41.8905
1429.02	41.2077
1430.94	40.2684
1432.87	39.0717
1434.8	37.4973
1436.73	35.4448
1438.66	33.4298
1440.59	31.4561
1442.52	29.6303
1444.44	28.3863
1446.37	27.6112
1448.3	27.0778
1450.23	26.7075
1452.16	26.2506
1454.09	25.7874
1456.02	25.2352
1457.94	25.1837
1459.87	25.1603
1461.8	25.1176
1463.73	25.0947
1465.66	25.6946
1467.59	26.5579
1469.52	27.6446
1471.44	28.9671
1473.37	31.2589
1475.3	33.0705
1477.23	34.976
1479.16	36.4745
1481.09	37.8634
1483.02	39.0645
1484.94	39.9038
1486.87	40.4743
1488.8	41.0893
1490.73	41.976
1492.66	42.7033
1494.59	42.8404
1496.51	43.2485
1498.44	43.7805
1500.37	44.2702
1502.3	44.4713
1504.23	44.2651
1506.16	44.0831
1508.09	45.0726
1510.01	45.4854
1511.94	45.7524
1513.87	45.8415
1515.8	45.7792
1517.73	46.0628
1519.66	46.0595
1521.59	46.2869
1523.51	46.7214
1525.44	46.7154
1527.37	46.96
1529.3	47.1302
1531.23	47.0173
1533.16	46.9843
1535.08	47.434
1537.01	47.0242
1538.94	46.5033
1540.87	46.9021
1542.8	47.2741
1544.73	47.4641
1546.65	47.725
1548.58	47.5459
1550.51	47.6349
1552.44	47.5835
1554.37	47.4471
1556.3	47.0036
1558.23	46.3676
1560.15	47.5009
1562.08	47.6837
1564.01	47.4489
1565.94	47.4161
1567.87	47.1078
1569.8	47.1229
1571.72	47.3133
1573.65	46.9361
1575.58	46.6566
1577.51	46.9737
1579.44	46.9287
1581.37	46.8125
1583.3	46.7534
1585.22	46.7069
1587.15	46.6228
1589.08	46.4928
1591.01	46.3619
1592.94	46.2073
1594.87	46.0487
1596.8	45.9373
1598.72	45.7971
1600.65	45.6395
1602.58	45.5288
1604.51	45.4725
1606.44	45.3991
1608.37	45.3864
1610.3	45.4458
1612.22	45.4515
1614.15	45.1832
1616.08	44.9953
1618.01	45.3291
1619.94	45.1738
1621.87	44.767
1623.8	44.6461
1625.72	44.4556
1627.65	44.0318
1629.58	43.6946
1631.51	43.0743
1633.44	42.1756
1635.37	41.2365
1637.29	40.8068
1639.22	40.1346
1641.15	39.4599
1643.08	38.7561
1645.01	38.081
1646.94	37.8962
1648.87	38.2343
1650.79	37.9331
1652.72	38.0752
1654.65	39.5073
1656.58	39.9256
1658.51	40.3142
1660.44	40.6284
1662.37	41.077
1664.29	41.8161
1666.22	42.018
1668.15	42.1075
1670.08	42.7003
1672.01	43.1754
1673.94	43.2258
1675.86	43.8019
1677.79	44.0808
1679.72	44.0819
1681.65	43.9091
1683.58	43.7357
1685.51	44.6421
1687.43	44.6736
1689.36	44.6681
1691.29	44.7879
1693.22	44.4868
1695.15	44.1331
1697.08	44.1771
1699.01	43.6873
1700.93	44.1762
1702.86	44.1645
1704.79	43.8382
1706.72	43.9785
1708.65	43.9735
1710.58	43.9207
1712.51	43.7171
1714.43	43.4518
1716.36	43.2466
1718.29	43.577
1720.22	43.7729
1722.15	43.5248
1724.08	43.3319
1726.01	43.0724
1727.93	42.6282
1729.86	42.1711
1731.79	41.6265
1733.72	41.2809
1735.65	41.4974
1737.58	41.0812
1739.51	40.8514
1741.43	40.9065
1743.36	40.9501
1745.29	41.1196
1747.22	41.2326
1749.15	41.5224
1751.08	42.1203
1753	42.7856
1754.93	42.9902
1756.86	43.4264
1758.79	43.8185
1760.72	44.013
1762.65	44.5876
1764.58	44.9173
1766.5	44.946
1768.43	45.1266
1770.36	45.0693
1772.29	45.3662
1774.22	45.8565
1776.15	45.9446
1778.08	45.9708
1780	45.9594
1781.93	46.1143
1783.86	46.1119
1785.79	46.2581
1787.72	46.2756
1789.65	46.0315
1791.57	45.9087
1793.5	46.2567
1795.43	46.2808
1797.36	46.2138
1799.29	46.1482
1801.22	46.2458
1803.14	46.3452
1805.07	46.3687
1807	46.3135
1808.93	46.2498
1810.86	46.2525
1812.79	46.3666
1814.72	46.3549
1816.64	46.3387
1818.57	46.342
1820.5	46.3301
1822.43	46.189
1824.36	46.0869
1826.29	46.1765
1828.22	46.0001
1830.14	46.091
1832.07	46.2855
1834	46.1838
1835.93	46.1443
1837.86	46.1578
1839.79	46.1776
1841.71	45.937
1843.64	45.8514
1845.57	46.0783
1847.5	46.0461
1849.43	46.0661
1851.36	46.0943
1853.29	46.0882
1855.21	46.0617
1857.14	46.0141
1859.07	45.9957
1861	45.9814
1862.93	45.9549
1864.86	45.8357
1866.79	45.6376
1868.71	45.6746
1870.64	45.9118
1872.57	45.8829
1874.5	45.8344
1876.43	45.804
1878.36	45.7916
1880.29	45.7744
1882.21	45.7614
1884.14	45.717
1886.07	45.6625
1888	45.5137
1889.93	45.5583
1891.86	45.6042
1893.79	45.5251
1895.71	45.5263
1897.64	45.5302
1899.57	45.4752
1901.5	45.43
1903.43	45.4023
1905.36	45.3657
1907.28	45.2966
1909.21	45.2674
1911.14	45.2796
1913.07	45.2484
1915	45.1437
1916.93	45.0357
1918.86	45.1483
1920.78	45.095
1922.71	45.0351
1924.64	45.1101
1926.57	45.0813
1928.5	45.0491
1930.43	45.0052
1932.36	44.9796
1934.28	44.9591
1936.21	44.9447
1938.14	44.907
1940.07	44.7779
1942	44.6716
1943.93	44.7505
1945.85	44.7484
1947.78	44.7546
1949.71	44.7277
1951.64	44.7008
1953.57	44.6514
1955.5	44.6268
1957.42	44.5953
1959.35	44.5829
1961.28	44.5418
1963.21	44.5001
1965.14	44.4075
1967.07	44.3792
1969	44.3971
1970.92	44.3615
1972.85	44.3157
1974.78	44.2881
1976.71	44.2553
1978.64	44.2158
1980.57	44.1719
1982.49	44.1338
1984.42	44.0865
1986.35	44.0317
1988.28	43.9843
1990.21	43.9126
1992.14	43.8816
1994.07	43.8943
1995.99	43.8332
1997.92	43.7908
1999.85	43.745
2001.78	43.7028
2003.71	43.6612
2005.64	43.627
2007.57	43.5843
2009.49	43.5551
2011.42	43.5116
2013.35	43.4693
2015.28	43.4053
2017.21	43.3815
2019.14	43.358
2021.07	43.315
2022.99	43.2624
2024.92	43.2133
2026.85	43.1532
2028.78	43.1005
2030.71	43.0455
2032.64	43.0196
2034.57	42.9902
2036.49	42.9461
2038.42	42.8817
2040.35	42.8248
2042.28	42.7984
2044.21	42.7813
2046.14	42.7412
2048.06	42.6997
2049.99	42.6451
2051.92	42.5969
2053.85	42.5654
2055.78	42.5433
2057.71	42.495
2059.64	42.4556
2061.56	42.4257
2063.49	42.3972
2065.42	42.3984
2067.35	42.4063
2069.28	42.3782
2071.21	42.3684
2073.14	42.3772
2075.06	42.3973
2076.99	42.4072
2078.92	42.4145
2080.85	42.4056
2082.78	42.4089
2084.71	42.4224
2086.63	42.4486
2088.56	42.4418
2090.49	42.4394
2092.42	42.4384
2094.35	42.4472
2096.28	42.4578
2098.2	42.4616
2100.13	42.4486
2102.06	42.4448
2103.99	42.4665
2105.92	42.4781
2107.85	42.4561
2109.78	42.438
2111.7	42.4356
2113.63	42.4606
2115.56	42.4875
2117.49	42.4957
2119.42	42.4851
2121.35	42.4832
2123.28	42.4935
2125.2	42.5097
2127.13	42.507
2129.06	42.4984
2130.99	42.4932
2132.92	42.5036
2134.85	42.5047
2136.78	42.5105
2138.7	42.4933
2140.63	42.4885
2142.56	42.5001
2144.49	42.5167
2146.42	42.5124
2148.35	42.4963
2150.28	42.472
2152.2	42.4789
2154.13	42.4904
2156.06	42.4906
2157.99	42.4752
2159.92	42.4686
2161.85	42.4698
2163.77	42.4821
2165.7	42.4785
2167.63	42.4737
2169.56	42.4649
2171.49	42.4738
2173.42	42.4716
2175.34	42.456
2177.27	42.4343
2179.2	42.4282
2181.13	42.4357
2183.06	42.4501
2184.99	42.4479
2186.92	42.4323
2188.84	42.4154
2190.77	42.4232
2192.7	42.4117
2194.63	42.3977
2196.56	42.3719
2198.49	42.3541
2200.42	42.34
2202.34	42.3282
2204.27	42.3111
2206.2	42.2929
2208.13	42.2809
2210.06	42.2844
2211.99	42.2774
2213.91	42.2569
2215.84	42.2244
2217.77	42.2032
2219.7	42.1934
2221.63	42.2101
2223.56	42.2131
2225.49	42.1925
2227.41	42.1595
2229.34	42.1472
2231.27	42.1529
2233.2	42.1457
2235.13	42.1266
2237.06	42.1145
2238.99	42.1012
2240.91	42.1
2242.84	42.0874
2244.77	42.0653
2246.7	42.0368
2248.63	42.0372
2250.56	42.0391
2252.49	42.0213
2254.41	41.9917
2256.34	41.9563
2258.27	41.9349
2260.2	41.9435
2262.13	41.9475
2264.06	41.9285
2265.99	41.9014
2267.91	41.8874
2269.84	41.8692
2271.77	41.8634
2273.7	41.8613
2275.63	41.8554
2277.56	41.8384
2279.48	41.8264
2281.41	41.808
2283.34	41.7725
2285.27	41.7261
2287.2	41.6853
2289.13	41.6389
2291.05	41.5788
2292.98	41.5081
2294.91	41.4484
2296.84	41.3908
2298.77	41.3352
2300.7	41.2767
2302.63	41.2065
2304.55	41.1062
2306.48	40.9865
2308.41	40.8835
2310.34	40.7934
2312.27	40.7208
2314.2	40.6738
2316.12	40.5681
2318.05	40.4162
2319.98	40.2682
2321.91	40.1679
2323.84	40.1079
2325.77	40.0277
2327.7	39.9298
2329.62	39.8602
2331.55	39.8772
2333.48	39.8656
2335.41	39.7905
2337.34	39.7609
2339.27	39.7221
2341.2	39.681
2343.12	39.7558
2345.05	40.1329
2346.98	40.4664
2348.91	40.0381
2350.84	39.4076
2352.77	39.1818
2354.7	39.0392
2356.62	38.9352
2358.55	38.8809
2360.48	38.9506
2362.41	38.9896
2364.34	39.1707
2366.27	39.3802
2368.2	39.6435
2370.12	39.8813
2372.05	40.0983
2373.98	40.2677
2375.91	40.4421
2377.84	40.5748
2379.77	40.6861
2381.7	40.7691
2383.62	40.8235
2385.55	40.8456
2387.48	40.8478
2389.41	40.8242
2391.34	40.8099
2393.26	40.8055
2395.19	40.8123
2397.12	40.8095
2399.05	40.8032
2400.98	40.7838
2402.91	40.7706
2404.84	40.7645
2406.76	40.7919
2408.69	40.7988
2410.62	40.7818
2412.55	40.7594
2414.48	40.742
2416.41	40.7156
2418.34	40.7028
2420.26	40.6963
2422.19	40.6979
2424.12	40.6902
2426.05	40.6683
2427.98	40.6444
2429.91	40.6313
2431.84	40.6183
2433.76	40.6174
2435.69	40.613
2437.62	40.6041
2439.55	40.584
2441.48	40.5685
2443.41	40.5559
2445.34	40.5449
2447.26	40.5357
2449.19	40.5332
2451.12	40.5215
2453.05	40.5012
2454.98	40.4746
2456.91	40.4612
2458.83	40.448
2460.76	40.4416
2462.69	40.4322
2464.62	40.4228
2466.55	40.4039
2468.48	40.3816
2470.41	40.3572
2472.33	40.3506
2474.26	40.3466
2476.19	40.3279
2478.12	40.2961
2480.05	40.2745
2481.98	40.2511
2483.91	40.2457
2485.83	40.2386
2487.76	40.2201
2489.69	40.1864
2491.62	40.1636
2493.55	40.1537
2495.48	40.139
2497.4	40.111
2499.33	40.0797
2501.26	40.0527
2503.19	40.0474
2505.12	40.0337
2507.05	40.0025
2508.97	39.9685
2510.9	39.9507
2512.83	39.9325
2514.76	39.9153
2516.69	39.8875
2518.62	39.8586
2520.55	39.832
2522.47	39.8183
2524.4	39.7969
2526.33	39.774
2528.26	39.731
2530.19	39.6968
2532.12	39.6821
2534.05	39.6684
2535.97	39.6416
2537.9	39.6146
2539.83	39.5775
2541.76	39.5507
2543.69	39.5281
2545.62	39.5041
2547.55	39.4743
2549.47	39.4352
2551.4	39.3917
2553.33	39.3577
2555.26	39.3302
2557.19	39.3043
2559.12	39.2605
2561.05	39.2166
2562.97	39.1862
2564.9	39.1484
2566.83	39.1124
2568.76	39.0746
2570.69	39.0255
2572.62	38.9858
2574.54	38.9343
2576.47	38.8681
2578.4	38.7873
2580.33	38.7064
2582.26	38.6307
2584.19	38.5614
2586.11	38.4911
2588.04	38.4208
2589.97	38.3608
2591.9	38.3216
2593.83	38.2884
2595.76	38.2744
2597.69	38.263
2599.61	38.2614
2601.54	38.2599
2603.47	38.2653
2605.4	38.2663
2607.33	38.2687
2609.26	38.2761
2611.19	38.2841
2613.11	38.2682
2615.04	38.2567
2616.97	38.2502
2618.9	38.2347
2620.83	38.2109
2622.76	38.1969
2624.68	38.1823
2626.61	38.1596
2628.54	38.1335
2630.47	38.1145
2632.4	38.1029
2634.33	38.0959
2636.26	38.0744
2638.18	38.0533
2640.11	38.0317
2642.04	38.0049
2643.97	37.9649
2645.9	37.9376
2647.83	37.9098
2649.76	37.8816
2651.68	37.8556
2653.61	37.8251
2655.54	37.7946
2657.47	37.7796
2659.4	37.7619
2661.33	37.751
2663.26	37.7466
2665.18	37.7384
2667.11	37.7279
2669.04	37.7213
2670.97	37.719
2672.9	37.725
2674.83	37.7167
2676.76	37.7058
2678.68	37.7035
2680.61	37.6983
2682.54	37.6869
2684.47	37.6699
2686.4	37.6366
2688.33	37.6127
2690.25	37.5888
2692.18	37.5645
2694.11	37.5267
2696.04	37.4893
2697.97	37.441
2699.9	37.4011
2701.82	37.3683
2703.75	37.3424
2705.68	37.2925
2707.61	37.2398
2709.54	37.1977
2711.47	37.1394
2713.4	37.0773
2715.32	37.0323
2717.25	36.9858
2719.18	36.9281
2721.11	36.8607
2723.04	36.794
2724.97	36.7284
2726.9	36.6787
2728.82	36.6205
2730.75	36.5641
2732.68	36.5036
2734.61	36.4355
2736.54	36.3946
2738.47	36.3618
2740.39	36.321
2742.32	36.2704
2744.25	36.2101
2746.18	36.1583
2748.11	36.1011
2750.04	36.0495
2751.97	35.9973
2753.89	35.9605
2755.82	35.9252
2757.75	35.8883
2759.68	35.8468
2761.61	35.7896
2763.54	35.7316
2765.47	35.6825
2767.39	35.6319
2769.32	35.578
2771.25	35.492
2773.18	35.3961
2775.11	35.2936
2777.04	35.1936
2778.97	35.0884
2780.89	34.9544
2782.82	34.7971
2784.75	34.6109
2786.68	34.3982
2788.61	34.1656
2790.54	33.8835
2792.46	33.5526
2794.39	33.148
2796.32	32.6453
2798.25	32.0024
2800.18	31.187
2802.11	30.1814
2804.03	28.9763
2805.96	27.64
2807.89	26.261
2809.82	24.9093
2811.75	23.6112
2813.68	22.3621
2815.61	21.1666
2817.53	20.0271
2819.46	18.9857
2821.39	18.0956
2823.32	17.3762
2825.25	16.8578
2827.18	16.512
2829.11	16.2981
2831.03	16.1752
2832.96	16.1784
2834.89	16.3284
2836.82	16.6231
2838.75	17.036
2840.68	17.5256
2842.61	17.9845
2844.53	18.327
2846.46	18.5119
2848.39	18.5312
2850.32	18.4291
2852.25	18.3178
2854.18	18.2488
2856.11	18.235
2858.03	18.2446
2859.96	18.2101
2861.89	18.0665
2863.82	17.7871
2865.75	17.3674
2867.68	16.8391
2869.6	16.2578
2871.53	15.6822
2873.46	15.1314
2875.39	14.5937
2877.32	14.0518
2879.25	13.5075
2881.18	12.9717
2883.1	12.4769
2885.03	12.0159
2886.96	11.5892
2888.89	11.1806
2890.82	10.7926
2892.75	10.4279
2894.68	10.0859
2896.6	9.75763
2898.53	9.46571
2900.46	9.20618
2902.39	8.94844
2904.32	8.68532
2906.25	8.4334
2908.17	8.16621
2910.1	7.89309
2912.03	7.62341
2913.96	7.35731
2915.89	7.08882
2917.82	6.78526
2919.74	6.46605
2921.67	6.17675
2923.6	5.93508
2925.53	5.7771
2927.46	5.68254
2929.39	5.66944
2931.32	5.76054
2933.24	5.94282
2935.17	6.19848
2937.1	6.52874
2939.03	6.90432
2940.96	7.2944
2942.89	7.68116
2944.82	8.03574
2946.74	8.33783
2948.67	8.59243
2950.6	8.82423
2952.53	9.09191
2954.46	9.39679
2956.39	9.75674
2958.32	10.1671
2960.24	10.6372
2962.17	11.1741
2964.1	11.7514
2966.03	12.3332
2967.96	12.8902
2969.89	13.3763
2971.82	13.7618
2973.74	14.0202
2975.67	14.2303
2977.6	14.4529
2979.53	14.7361
2981.46	15.1119
2983.39	15.5799
2985.31	16.1689
2987.24	16.8915
2989.17	17.6901
2991.1	18.5203
2993.03	19.3776
2994.96	20.2656
2996.89	21.139
2998.81	21.9727
3000.74	22.7649
3002.67	23.509
3004.6	24.1849
3006.53	24.8033
3008.46	25.361
3010.39	25.8503
3012.31	26.2865
3014.24	26.6953
3016.17	27.0716
3018.1	27.4042
3020.03	27.6878
3021.96	27.9452
3023.88	28.1854
3025.81	28.4039
3027.74	28.593
3029.67	28.7641
3031.6	28.9339
3033.53	29.0839
3035.45	29.2173
3037.38	29.3374
3039.31	29.4448
3041.24	29.5307
3043.17	29.6096
3045.1	29.6799
3047.03	29.7425
3048.95	29.8188
3050.88	29.8964
3052.81	29.9629
3054.74	30.019
3056.67	30.1057
3058.6	30.2032
3060.53	30.2913
3062.45	30.375
3064.38	30.4442
3066.31	30.5282
3068.24	30.6172
3070.17	30.7054
3072.1	30.7829
3074.03	30.8647
3075.95	30.9465
3077.88	31.0355
3079.81	31.1151
3081.74	31.1885
3083.67	31.2655
3085.6	31.3381
3087.53	31.3973
3089.45	31.4635
3091.38	31.5281
3093.31	31.5768
3095.24	31.6311
3097.17	31.6789
3099.09	31.7189
3101.02	31.7711
3102.95	31.8075
3104.88	31.8292
3106.81	31.8507
3108.74	31.8794
3110.67	31.8936
3112.59	31.9199
3114.52	31.9534
3116.45	31.9788
3118.38	32.0125
3120.31	32.0229
3122.24	32.0362
3124.17	32.0696
3126.09	32.1006
3128.02	32.1276
3129.95	32.1251
3131.88	32.1363
3133.81	32.1553
3135.74	32.1574
3137.67	32.1551
3139.59	32.158
3141.52	32.1674
3143.45	32.1769
3145.38	32.1735
3147.31	32.1771
3149.24	32.1857
3151.16	32.1996
3153.09	32.205
3155.02	32.2136
3156.95	32.2187
3158.88	32.2195
3160.81	32.2162
3162.74	32.1995
3164.66	32.1942
3166.59	32.2161
3168.52	32.2276
3170.45	32.2334
3172.38	32.2184
3174.31	32.2011
3176.24	32.1874
3178.16	32.212
3180.09	32.2293
3182.02	32.2106
3183.95	32.1932
3185.88	32.1971
3187.81	32.203
3189.74	32.2046
3191.66	32.1835
3193.59	32.1735
3195.52	32.1834
3197.45	32.1859
3199.38	32.1778
3201.31	32.1713
3203.23	32.1649
3205.16	32.1555
3207.09	32.1543
3209.02	32.1549
3210.95	32.1354
3212.88	32.1165
3214.8	32.1191
3216.73	32.0957
3218.66	32.074
3220.59	32.0747
3222.52	32.0717
3224.45	32.0408
3226.38	32.0214
3228.3	32.0295
3230.23	32.0249
3232.16	32.0124
3234.09	31.9919
3236.02	31.965
3237.95	31.9349
3239.88	31.9158
3241.8	31.89
3243.73	31.8655
3245.66	31.8573
3247.59	31.8376
3249.52	31.837
3251.45	31.8295
3253.38	31.7951
3255.3	31.7718
3257.23	31.7389
3259.16	31.7081
3261.09	31.682
3263.02	31.6682
3264.95	31.6485
3266.88	31.615
3268.8	31.6048
3270.73	31.5848
3272.66	31.5643
3274.59	31.5469
3276.52	31.5178
3278.45	31.5244
3280.37	31.5169
3282.3	31.4938
3284.23	31.4961
3286.16	31.4999
3288.09	31.4841
3290.02	31.4698
3291.95	31.458
3293.87	31.4589
3295.8	31.4568
3297.73	31.4613
3299.66	31.4378
3301.59	31.4093
3303.52	31.3966
3305.45	31.3879
3307.37	31.3672
3309.3	31.3775
3311.23	31.3874
3313.16	31.3836
3315.09	31.3668
3317.02	31.3431
3318.94	31.3237
3320.87	31.3193
3322.8	31.298
3324.73	31.2727
3326.66	31.2649
3328.59	31.2535
3330.51	31.2274
3332.44	31.2142
3334.37	31.2071
3336.3	31.2144
3338.23	31.2008
3340.16	31.1672
3342.09	31.1625
3344.01	31.1588
3345.94	31.1566
3347.87	31.1642
3349.8	31.1485
3351.73	31.1389
3353.66	31.115
3355.59	31.0923
3357.51	31.095
3359.44	31.0976
3361.37	31.102
3363.3	31.0832
3365.23	31.0466
3367.16	31.0248
3369.09	31.0393
3371.01	31.0446
3372.94	31.0158
3374.87	31.0075
3376.8	31.0141
3378.73	31.0331
3380.66	31.001
3382.59	30.9567
3384.51	30.9349
3386.44	30.9358
3388.37	30.943
3390.3	30.8998
3392.23	30.8858
3394.16	30.8958
3396.08	30.8651
3398.01	30.8691
3399.94	30.8337
3401.87	30.8293
3403.8	30.8184
3405.73	30.8031
3407.66	30.8026
3409.58	30.7957
3411.51	30.777
3413.44	30.7697
3415.37	30.7508
3417.3	30.7071
3419.23	30.6856
3421.16	30.7403
3423.08	30.7746
3425.01	30.7309
3426.94	30.719
3428.87	30.7314
3430.8	30.7254
3432.73	30.6831
3434.65	30.6362
3436.58	30.6284
3438.51	30.6031
3440.44	30.5636
3442.37	30.5595
3444.3	30.5534
3446.22	30.5809
3448.15	30.6505
3450.08	30.5913
3452.01	30.5704
3453.94	30.5739
3455.87	30.5902
3457.8	30.588
3459.72	30.5493
3461.65	30.5247
3463.58	30.5271
3465.51	30.5073
3467.44	30.5392
3469.37	30.5224
3471.3	30.4795
3473.22	30.4249
3475.15	30.4551
3477.08	30.4752
3479.01	30.4261
3480.94	30.3798
3482.87	30.4147
3484.8	30.3978
3486.72	30.3897
3488.65	30.409
3490.58	30.4044
3492.51	30.3782
3494.44	30.3555
3496.37	30.3958
3498.3	30.4097
3500.22	30.2827
3502.15	30.2343
3504.08	30.3532
3506.01	30.3664
3507.94	30.2893
3509.86	30.3538
3511.79	30.3677
3513.72	30.3528
3515.65	30.3199
3517.58	30.2991
3519.51	30.3071
3521.44	30.2506
3523.36	30.2391
3525.29	30.2142
3527.22	30.2195
3529.15	30.2967
3531.08	30.2975
3533.01	30.2585
3534.94	30.2136
3536.86	30.3019
3538.79	30.2966
3540.72	30.2249
3542.65	30.0942
3544.58	30.0556
3546.51	30.2097
3548.44	30.2767
3550.36	30.1172
3552.29	30.1978
3554.22	30.2759
3556.15	30.2198
3558.08	30.1518
3560.01	30.1274
3561.93	30.0612
3563.86	29.7947
3565.79	29.6556
3567.72	30.169
3569.65	30.2973
3571.58	30.1064
3573.51	30.026
3575.43	30.0194
3577.36	29.998
3579.29	29.9803
3581.22	29.9548
3583.15	29.7878
3585.08	29.4567
3587.01	29.599
3588.93	30.0302
3590.86	29.7954
3592.79	29.554
3594.72	29.6733
3596.65	29.73
3598.58	29.603
3600.51	29.643
3602.43	29.7094
3604.36	29.4881
3606.29	29.2258
3608.22	29.4521
3610.15	29.5503
3612.08	29.328
3614	29.4668
3615.93	29.1666
3617.86	29.0481
3619.79	29.5171
3621.72	29.6038
3623.65	29.2982
3625.57	28.8108
3627.5	28.4145
3629.43	29.6167
3631.36	29.51
3633.29	29.2311
3635.22	29.3426
3637.15	29.1966
3639.07	29.1581
3641	29.0882
3642.93	29.0349
3644.86	28.5396
3646.79	28.1976
3648.72	28.6019
3650.65	29.4246
3652.57	29.2871
3654.5	28.6386
3656.43	29.0823
3658.36	29.1624
3660.29	28.969
3662.22	28.9421
3664.14	28.8989
3666.07	28.5797
3668	28.1402
3669.93	28.7343
3671.86	28.8064
3673.79	27.7966
3675.72	28.9181
3677.64	29.0547
3679.57	28.796
3681.5	28.7701
3683.43	28.6191
3685.36	28.2241
3687.29	27.9492
3689.22	28.568
3691.14	28.8558
3693.07	28.8421
3695	28.5873
3696.93	28.6498
3698.86	28.4391
3700.79	28.4448
3702.72	28.8176
3704.64	28.7129
3706.57	28.3774
3708.5	28.1045
3710.43	28.1962
3712.36	28.8731
3714.29	28.8896
3716.22	28.4358
3718.14	28.2531
3720.07	28.079
3722	28.0517
3723.93	27.9641
3725.86	27.9403
3727.79	28.009
3729.71	27.3707
3731.64	27.1897
3733.57	27.1284
3735.5	27.515
3737.43	28.0873
3739.36	27.8892
3741.28	27.4448
3743.21	27.1762
3745.14	28.8745
3747.07	28.171
3749	27.9002
3750.93	28.65
3752.86	29.3221
3754.78	28.9535
3756.71	28.6703
3758.64	28.8297
3760.57	29.2414
3762.5	28.9907
3764.43	28.807
3766.36	29.005
3768.28	28.7582
3770.21	29.2211
3772.14	29.2871
3774.07	29.0933
3776	28.9307
3777.93	28.7441
3779.86	29.172
3781.78	29.1133
3783.71	28.9416
3785.64	29.1252
3787.57	29.1187
3789.5	29.0868
3791.43	29.0644
3793.36	28.8407
3795.28	28.7006
3797.21	28.9526
3799.14	28.3562
3801.07	28.7828
3803	29.3966
3804.93	28.5664
3806.85	29.0482
3808.78	29.3553
3810.71	29.0053
3812.64	28.6416
3814.57	28.267
3816.5	29.0717
3818.43	28.4859
3820.35	28.4047
3822.28	29.4092
3824.21	28.8434
3826.14	28.7766
3828.07	28.8805
3830	28.5844
3831.93	28.679
3833.85	28.5431
3835.78	28.257
3837.71	28.5697
3839.64	28.9016
3841.57	28.744
3843.5	28.8236
3845.42	28.9401
3847.35	28.6493
3849.28	28.1831
3851.21	27.4503
3853.14	28.5027
3855.07	29.5345
3856.99	28.9965
3858.92	28.6227
3860.85	28.3748
3862.78	28.3264
3864.71	28.6704
3866.64	28.533
3868.57	27.9896
3870.49	28.8335
3872.42	28.472
3874.35	28.7462
3876.28	28.72
3878.21	28.1431
3880.14	28.4217
3882.07	28.5968
3883.99	28.0635
3885.92	28.7476
3887.85	28.6215
3889.78	28.1192
3891.71	28.6258
3893.64	28.7356
3895.57	28.374
3897.49	28.033
3899.42	28.1439
3901.35	28.1862
3903.28	28.275
3905.21	28.6926
3907.14	28.6145
3909.06	28.441
3910.99	28.3617
3912.92	28.3158
3914.85	28.0792
3916.78	28.1816
3918.71	28.3032
3920.64	28.3306
3922.56	28.14
3924.49	28.2092
3926.42	28.2938
3928.35	28.1149
3930.28	28.0437
3932.21	28.2059
3934.14	28.3413
3936.06	28.2275
3937.99	28.1822
3939.92	28.0309
3941.85	28.0377
3943.78	28.2043
3945.71	28.0516
3947.64	27.9946
3949.56	28.1008
3951.49	28.1217
3953.42	28.0916
3955.35	28.0665
3957.28	28.0418
3959.21	27.9977
3961.13	27.9687
3963.06	28.0129
3964.99	27.9954
3966.92	27.978
3968.85	27.9731
3970.78	27.9462
3972.7	27.9231
3974.63	27.933
3976.56	27.9239
3978.49	27.8932
3980.42	27.8739
3982.35	27.8842
3984.28	27.8747
3986.2	27.8707
3988.13	27.8209
3990.06	27.8052
3991.99	27.7953
3993.92	27.7952
3995.85	27.8154
3997.78	27.8196
3999.7	27.7999
4001.63	0
