# Supplementary material for: Structure Elucidation of a Polysaccharide from Umbilicaria esculenta and Its Immunostimulatory Activity
Source: PLoS One. 2016 Dec 20;11(12):e0168472. doi: 10.1371/journal.pone.0168472 (PMC5172621; doi:10.1371/journal.pone.0168472)
Supplement: S5 Dataset — (XLSX) [file pone.0168472.s005.xlsx]

## Sheet: Sheet1
Structure Elucidation of a Polysaccharide from Umbilicaria esculenta and its Immunostimulatory Activity
Bi-Wei Zhang1, Jin-Long Xu1, Hua Zhang1, Qiang Zhang2, Jie Lu2, Jun-Hui Wang1*,2016
Supporting Information S5 Dataset: GC chromatogram of monosaccharides composition of UP2
PART I					PART II
Time	pA				GC chromatogram of monosaccharides composition of UP2
2.61667e-06	20.5154
0.00083595	20.4991
0.00167	20.4921
0.0025	20.4872
0.00334	20.4904
0.00417	20.4895
0.005	20.491
0.00584	20.4982
0.00667	20.5038
0.0075	20.504
0.00834	20.5012
0.00917	20.5022
0.01	20.4982
0.01084	20.4947
0.01167	20.4927
0.0125	20.4862
0.01334	20.4672
0.01417	20.4582
0.015	20.4557
0.01584	20.466
0.01667	20.4757
0.0175	20.4948
0.01834	20.487
0.01917	20.4837
0.02	20.4888
0.02084	20.516
0.02167	20.5266
0.0225	20.5212
0.02334	20.5137
0.02417	20.5088
0.025	20.5115
0.02584	20.5185
0.02667	20.5202
0.0275	20.5203
0.02834	20.5204
0.02917	20.521
0.03	20.5193
0.03084	20.5169
0.03167	20.5107
0.0325	20.4979
0.03334	20.485
0.03417	20.4766
0.035	20.4786
0.03584	20.4845
0.03667	20.4882
0.0375	20.491
0.03834	20.499
0.03917	20.5104
0.04	20.5217
0.04084	20.5286
0.04167	20.5367
0.0425	20.5431
0.04334	20.5462
0.04417	20.5418
0.045	20.5378
0.04584	20.5357
0.04667	20.5374
0.0475	20.5354
0.04834	20.526
0.04917	20.5155
0.05	20.5112
0.05084	20.5135
0.05167	20.5142
0.0525	20.5143
0.05334	20.5079
0.05417	20.5038
0.055	20.4917
0.05584	20.4905
0.05667	20.4965
0.0575	20.5069
0.05834	20.5055
0.05917	20.5001
0.06	20.4997
0.06084	20.5035
0.06167	20.5083
0.0625	20.5125
0.06334	20.516
0.06417	20.5107
0.065	20.5048
0.06584	20.5014
0.06667	20.5007
0.0675	20.4969
0.06834	20.4961
0.06917	20.5031
0.07	20.5082
0.07084	20.509
0.07167	20.5057
0.0725	20.503
0.07334	20.5033
0.07417	20.5004
0.075	20.4987
0.07584	20.4963
0.07667	20.4961
0.0775	20.5012
0.07834	20.5077
0.07917	20.506
0.08	20.4953
0.08084	20.4839
0.08167	20.481
0.0825	20.4859
0.08334	20.4932
0.08417	20.503
0.085	20.5047
0.08584	20.5044
0.08667	20.5074
0.0875	20.5184
0.08834	20.5221
0.08917	20.5199
0.09	20.5129
0.09084	20.5096
0.09167	20.5025
0.0925	20.5016
0.09334	20.5035
0.09417	20.509
0.095	20.5107
0.09584	20.5075
0.09667	20.5121
0.0975	20.521
0.09834	20.5358
0.09917	20.5391
0.1	20.5391
0.10084	20.5311
0.10167	20.5262
0.1025	20.5216
0.10334	20.5241
0.10417	20.524
0.105	20.5221
0.10584	20.5267
0.10667	20.5307
0.1075	20.5336
0.10834	20.5284
0.10917	20.5326
0.11	20.5393
0.11084	20.546
0.11167	20.5466
0.1125	20.5406
0.11334	20.5415
0.11417	20.5387
0.115	20.5397
0.11584	20.538
0.11667	20.5417
0.1175	20.5405
0.11834	20.5392
0.11917	20.5432
0.12	20.5572
0.12084	20.5652
0.12167	20.5654
0.1225	20.5555
0.12334	20.5566
0.12417	20.5574
0.125	20.5625
0.12584	20.5562
0.12667	20.5613
0.1275	20.5667
0.12834	20.5743
0.12917	20.5742
0.13	20.5689
0.13084	20.5651
0.13167	20.5596
0.1325	20.556
0.13334	20.5497
0.13417	20.5427
0.135	20.5453
0.13584	20.545
0.13667	20.5405
0.1375	20.5307
0.13834	20.5276
0.13917	20.5307
0.14	20.5273
0.14084	20.5236
0.14167	20.5249
0.1425	20.5286
0.14334	20.5269
0.14417	20.5258
0.145	20.5294
0.14584	20.5369
0.14667	20.5462
0.1475	20.5553
0.14834	20.5612
0.14917	20.5611
0.15	20.5595
0.15084	20.5556
0.15167	20.5537
0.1525	20.5547
0.15334	20.5583
0.15417	20.5632
0.155	20.5681
0.15584	20.5699
0.15667	20.5686
0.1575	20.5645
0.15834	20.5635
0.15917	20.5592
0.16	20.5548
0.16084	20.5603
0.16167	20.5609
0.1625	20.5501
0.16334	20.5378
0.16417	20.5322
0.165	20.5376
0.16584	20.5408
0.16667	20.55
0.1675	20.5551
0.16834	20.5647
0.16917	20.5677
0.17	20.5699
0.17084	20.5654
0.17167	20.5689
0.1725	20.5738
0.17334	20.5771
0.17417	20.577
0.175	20.5807
0.17584	20.5837
0.17667	20.5754
0.1775	20.5643
0.17834	20.5581
0.17917	20.5625
0.18	20.572
0.18084	20.5751
0.18167	20.5758
0.1825	20.5763
0.18334	20.5767
0.18417	20.5775
0.185	20.5796
0.18584	20.5822
0.18667	20.5753
0.1875	20.5639
0.18834	20.5578
0.18917	20.5565
0.19	20.5686
0.19084	20.5734
0.19167	20.5798
0.1925	20.5751
0.19334	20.5805
0.19417	20.5883
0.195	20.5947
0.19584	20.5952
0.19667	20.5979
0.1975	20.5977
0.19834	20.5984
0.19917	20.5892
0.2	20.5853
0.20084	20.5779
0.20167	20.5807
0.2025	20.5781
0.20334	20.58
0.20417	20.5824
0.205	20.5939
0.20584	20.6014
0.20667	20.5975
0.2075	20.5901
0.20834	20.5867
0.20917	20.5837
0.21	20.5781
0.21084	20.5754
0.21167	20.5848
0.2125	20.5932
0.21334	20.596
0.21417	20.5919
0.215	20.5894
0.21584	20.5927
0.21667	20.5979
0.2175	20.6052
0.21834	20.6108
0.21917	20.6145
0.22	20.6194
0.22084	20.6168
0.22167	20.6186
0.2225	20.6116
0.22334	20.6099
0.22417	20.6051
0.225	20.601
0.22584	20.5911
0.22667	20.5856
0.2275	20.5816
0.22834	20.5806
0.22917	20.5747
0.23	20.5733
0.23084	20.57
0.23167	20.5749
0.2325	20.5729
0.23334	20.5789
0.23417	20.5746
0.235	20.579
0.23584	20.5811
0.23667	20.5875
0.2375	20.5887
0.23834	20.5861
0.23917	20.5816
0.24	20.5835
0.24084	20.5872
0.24167	20.5924
0.2425	20.5872
0.24334	20.5859
0.24417	20.5849
0.245	20.5887
0.24584	20.5856
0.24667	20.5837
0.2475	20.5807
0.24834	20.5792
0.24917	20.5742
0.25	20.5781
0.25084	20.5807
0.25167	20.5829
0.2525	20.5779
0.25334	20.5797
0.25417	20.5737
0.255	20.5719
0.25584	20.5693
0.25667	20.5742
0.2575	20.58
0.25834	20.5805
0.25917	20.5878
0.26	20.5924
0.26084	20.5902
0.26167	20.5823
0.2625	20.5715
0.26334	20.5711
0.26417	20.5749
0.265	20.5766
0.26584	20.573
0.26667	20.5736
0.2675	20.5719
0.26834	20.5767
0.26917	20.5717
0.27	20.5662
0.27084	20.559
0.27167	20.5568
0.2725	20.5575
0.27334	20.5602
0.27417	20.5621
0.275	20.5602
0.27584	20.5557
0.27667	20.553
0.2775	20.557
0.27834	20.5607
0.27917	20.5626
0.28	20.5581
0.28084	20.5551
0.28167	20.5503
0.2825	20.5539
0.28334	20.5483
0.28417	20.5445
0.285	20.5389
0.28584	20.5447
0.28667	20.5523
0.2875	20.554
0.28834	20.5523
0.28917	20.5426
0.29	20.5378
0.29084	20.5345
0.29167	20.5297
0.2925	20.5279
0.29334	20.5275
0.29417	20.5302
0.295	20.5306
0.29584	20.5328
0.29667	20.5376
0.2975	20.5369
0.29834	20.5315
0.29917	20.5276
0.3	20.5288
0.30084	20.5283
0.30167	20.5264
0.3025	20.5232
0.30334	20.5286
0.30417	20.5328
0.305	20.5419
0.30584	20.5465
0.30667	20.5559
0.3075	20.5611
0.30834	20.5684
0.30917	20.5654
0.31	20.5628
0.31084	20.5572
0.31167	20.5556
0.3125	20.5544
0.31334	20.5512
0.31417	20.5479
0.315	20.5471
0.31584	20.5458
0.31667	20.5458
0.3175	20.544
0.31834	20.5411
0.31917	20.5365
0.32	20.5371
0.32084	20.5374
0.32167	20.5447
0.3225	20.5465
0.32334	20.5526
0.32417	20.5548
0.325	20.5559
0.32584	20.5595
0.32667	20.5664
0.3275	20.5732
0.32834	20.5698
0.32917	20.563
0.33	20.5562
0.33084	20.5577
0.33167	20.5625
0.3325	20.5684
0.33334	20.5698
0.33417	20.5688
0.335	20.5637
0.33584	20.5596
0.33667	20.559
0.3375	20.5668
0.33834	20.5655
0.33917	20.5641
0.34	20.5553
0.34084	20.5462
0.34167	20.5354
0.3425	20.5285
0.34334	20.5329
0.34417	20.5359
0.345	20.5369
0.34584	20.5406
0.34667	20.5447
0.3475	20.5501
0.34834	20.5556
0.34917	20.5624
0.35	20.5685
0.35084	20.5651
0.35167	20.5625
0.3525	20.5638
0.35334	20.5686
0.35417	20.569
0.355	20.5707
0.35584	20.5773
0.35667	20.5856
0.3575	20.5867
0.35834	20.5878
0.35917	20.5868
0.36	20.5872
0.36084	20.5863
0.36167	20.5836
0.3625	20.5708
0.36334	20.5608
0.36417	20.5609
0.365	20.5702
0.36584	20.5715
0.36667	20.5609
0.3675	20.5496
0.36834	20.5436
0.36917	20.5457
0.37	20.5505
0.37084	20.5492
0.37167	20.5513
0.3725	20.5492
0.37334	20.5512
0.37417	20.5492
0.375	20.5566
0.37584	20.5634
0.37667	20.5738
0.3775	20.5762
0.37834	20.5784
0.37917	20.5746
0.38	20.5784
0.38084	20.5776
0.38167	20.5777
0.3825	20.5743
0.38334	20.575
0.38417	20.5775
0.385	20.5846
0.38584	20.5991
0.38667	20.6107
0.3875	20.6152
0.38834	20.6162
0.38917	20.6175
0.39	20.6171
0.39084	20.6151
0.39167	20.6147
0.3925	20.6177
0.39334	20.6217
0.39417	20.6216
0.395	20.6158
0.39584	20.6069
0.39667	20.6046
0.3975	20.6052
0.39834	20.6023
0.39917	20.594
0.4	20.5828
0.40084	20.5698
0.40167	20.5659
0.4025	20.5647
0.40334	20.5655
0.40417	20.5551
0.405	20.546
0.40584	20.532
0.40667	20.516
0.4075	20.5018
0.40834	20.5047
0.40917	20.5125
0.41	20.5165
0.41084	20.5165
0.41167	20.5177
0.4125	20.5175
0.41334	20.5055
0.41417	20.4893
0.415	20.479
0.41584	20.4731
0.41667	20.4738
0.4175	20.4707
0.41834	20.4738
0.41917	20.4796
0.42	20.4848
0.42084	20.4898
0.42167	20.4941
0.4225	20.4935
0.42334	20.4896
0.42417	20.4858
0.425	20.4897
0.42584	20.4893
0.42667	20.4842
0.4275	20.4853
0.42834	20.4918
0.42917	20.4997
0.43	20.5083
0.43084	20.5195
0.43167	20.5258
0.4325	20.5315
0.43334	20.5378
0.43417	20.5484
0.435	20.5529
0.43584	20.549
0.43667	20.5396
0.4375	20.5306
0.43834	20.5269
0.43917	20.5233
0.44	20.5165
0.44084	20.5184
0.44167	20.5273
0.4425	20.5346
0.44334	20.5279
0.44417	20.5281
0.445	20.5376
0.44584	20.5501
0.44667	20.5525
0.4475	20.5505
0.44834	20.5513
0.44917	20.5521
0.45	20.5465
0.45084	20.5357
0.45167	20.5231
0.4525	20.5099
0.45334	20.5025
0.45417	20.501
0.455	20.5079
0.45584	20.5129
0.45667	20.5154
0.4575	20.5116
0.45834	20.5087
0.45917	20.5027
0.46	20.501
0.46084	20.4971
0.46167	20.4967
0.4625	20.4967
0.46334	20.503
0.46417	20.5118
0.465	20.5227
0.46584	20.5307
0.46667	20.5376
0.4675	20.5408
0.46834	20.5456
0.46917	20.5447
0.47	20.5456
0.47084	20.5495
0.47167	20.5507
0.4725	20.5475
0.47334	20.541
0.47417	20.5359
0.475	20.535
0.47584	20.5345
0.47667	20.5385
0.4775	20.5379
0.47834	20.5352
0.47917	20.5348
0.48	20.5357
0.48084	20.5309
0.48167	20.5281
0.4825	20.5281
0.48334	20.5275
0.48417	20.5269
0.485	20.5329
0.48584	20.5413
0.48667	20.5423
0.4875	20.543
0.48834	20.549
0.48917	20.5574
0.49	20.5599
0.49084	20.5632
0.49167	20.571
0.4925	20.5753
0.49334	20.5749
0.49417	20.5724
0.495	20.5773
0.49584	20.5823
0.49667	20.5858
0.4975	20.5833
0.49834	20.5832
0.49917	20.5747
0.5	20.5784
0.50084	20.5849
0.50167	20.5941
0.5025	20.5931
0.50334	20.5913
0.50417	20.585
0.505	20.577
0.50584	20.5664
0.50667	20.5689
0.5075	20.5707
0.50834	20.5712
0.50917	20.5645
0.51	20.5531
0.51084	20.5437
0.51167	20.5404
0.5125	20.5458
0.51334	20.5486
0.51417	20.547
0.515	20.5408
0.51584	20.5378
0.51667	20.5409
0.5175	20.5431
0.51834	20.5483
0.51917	20.5458
0.52	20.5457
0.52084	20.5441
0.52167	20.5478
0.5225	20.5483
0.52334	20.54
0.52417	20.5319
0.525	20.5345
0.52584	20.5441
0.52667	20.5512
0.5275	20.5537
0.52834	20.5569
0.52917	20.5538
0.53	20.5465
0.53084	20.5389
0.53167	20.5346
0.5325	20.5335
0.53334	20.5276
0.53417	20.5228
0.535	20.518
0.53584	20.5167
0.53667	20.5208
0.5375	20.5229
0.53834	20.5279
0.53917	20.5314
0.54	20.5342
0.54084	20.5345
0.54167	20.5327
0.5425	20.5224
0.54334	20.5098
0.54417	20.4992
0.545	20.4987
0.54584	20.4953
0.54667	20.4928
0.5475	20.496
0.54834	20.5012
0.54917	20.5022
0.55	20.5031
0.55084	20.5096
0.55167	20.5241
0.5525	20.5354
0.55334	20.5522
0.55417	20.5595
0.555	20.5624
0.55584	20.5577
0.55667	20.5599
0.5575	20.5603
0.55834	20.5531
0.55917	20.5428
0.56	20.5411
0.56084	20.5492
0.56167	20.5522
0.5625	20.5423
0.56334	20.5301
0.56417	20.528
0.565	20.5316
0.56584	20.5324
0.56667	20.5266
0.5675	20.5238
0.56834	20.5267
0.56917	20.5319
0.57	20.5449
0.57084	20.5462
0.57167	20.5445
0.5725	20.5382
0.57334	20.5388
0.57417	20.5413
0.575	20.5415
0.57584	20.5361
0.57667	20.5348
0.5775	20.5346
0.57834	20.5406
0.57917	20.5452
0.58	20.5458
0.58084	20.5405
0.58167	20.5305
0.5825	20.5217
0.58334	20.5214
0.58417	20.5245
0.585	20.5232
0.58584	20.5143
0.58667	20.5073
0.5875	20.501
0.58834	20.5047
0.58917	20.5034
0.59	20.506
0.59084	20.506
0.59167	20.5063
0.5925	20.5072
0.59334	20.5037
0.59417	20.5052
0.595	20.5047
0.59584	20.497
0.59667	20.4941
0.5975	20.488
0.59834	20.4917
0.59917	20.4866
0.6	20.4936
0.60084	20.499
0.60167	20.5018
0.6025	20.5004
0.60334	20.5025
0.60417	20.5074
0.605	20.5105
0.60584	20.5073
0.60667	20.5074
0.6075	20.51
0.60834	20.5103
0.60917	20.5064
0.61	20.5029
0.61084	20.4974
0.61167	20.4974
0.6125	20.5018
0.61334	20.5048
0.61417	20.5118
0.615	20.5152
0.61584	20.5079
0.61667	20.5134
0.6175	20.5171
0.61834	20.5165
0.61917	20.5111
0.62	20.5048
0.62084	20.5059
0.62167	20.5044
0.6225	20.5051
0.62334	20.5025
0.62417	20.4988
0.625	20.4977
0.62584	20.5046
0.62667	20.5059
0.6275	20.5073
0.62834	20.5096
0.62917	20.5143
0.63	20.5211
0.63084	20.5262
0.63167	20.5241
0.6325	20.5219
0.63334	20.5264
0.63417	20.5246
0.635	20.5268
0.63584	20.526
0.63667	20.5297
0.6375	20.5263
0.63834	20.5285
0.63917	20.5349
0.64	20.5383
0.64084	20.5344
0.64167	20.5216
0.6425	20.5131
0.64334	20.5159
0.64417	20.5193
0.645	20.5176
0.64584	20.5156
0.64667	20.5178
0.6475	20.5215
0.64834	20.5191
0.64917	20.51
0.65	20.5031
0.65084	20.5007
0.65167	20.5117
0.6525	20.5128
0.65334	20.5135
0.65417	20.5052
0.655	20.5027
0.65584	20.5052
0.65667	20.5176
0.6575	20.5251
0.65834	20.5286
0.65917	20.5249
0.66	20.521
0.66084	20.5178
0.66167	20.5125
0.6625	20.5081
0.66334	20.5122
0.66417	20.5254
0.665	20.5315
0.66584	20.519
0.66667	20.5184
0.6675	20.5255
0.66834	20.5366
0.66917	20.5346
0.67	20.5322
0.67084	20.5292
0.67167	20.5238
0.6725	20.5221
0.67334	20.5207
0.67417	20.5163
0.675	20.5092
0.67584	20.5007
0.67667	20.4979
0.6775	20.494
0.67834	20.4984
0.67917	20.4983
0.68	20.497
0.68084	20.4919
0.68167	20.4952
0.6825	20.4957
0.68334	20.4983
0.68417	20.493
0.685	20.4979
0.68584	20.5017
0.68667	20.5103
0.6875	20.5108
0.68834	20.5159
0.68917	20.5151
0.69	20.5167
0.69084	20.513
0.69167	20.5094
0.6925	20.5061
0.69334	20.505
0.69417	20.503
0.695	20.504
0.69584	20.5063
0.69667	20.509
0.6975	20.5064
0.69834	20.504
0.69917	20.5013
0.7	20.5047
0.70084	20.5033
0.70167	20.4973
0.7025	20.4884
0.70334	20.4814
0.70417	20.4818
0.705	20.4867
0.70584	20.4983
0.70667	20.5112
0.7075	20.5224
0.70834	20.5224
0.70917	20.5167
0.71	20.513
0.71084	20.5072
0.71167	20.5021
0.7125	20.4932
0.71334	20.4917
0.71417	20.4973
0.715	20.5009
0.71584	20.5055
0.71667	20.5008
0.7175	20.498
0.71834	20.4953
0.71917	20.4836
0.72	20.4767
0.72084	20.4758
0.72167	20.4915
0.7225	20.498
0.72334	20.4928
0.72417	20.4937
0.725	20.4963
0.72584	20.4944
0.72667	20.4908
0.7275	20.4875
0.72834	20.4974
0.72917	20.4945
0.73	20.4934
0.73084	20.5018
0.73167	20.5133
0.7325	20.5125
0.73334	20.4992
0.73417	20.4833
0.735	20.4923
0.73584	20.494
0.73667	20.4859
0.7375	20.4837
0.73834	20.4904
0.73917	20.4977
0.74	20.4952
0.74084	20.4862
0.74167	20.4802
0.7425	20.4842
0.74334	20.4883
0.74417	20.494
0.745	20.487
0.74584	20.4728
0.74667	20.4668
0.7475	20.4647
0.74834	20.4741
0.74917	20.4789
0.75	20.4781
0.75084	20.4844
0.75167	20.4786
0.7525	20.4736
0.75334	20.4643
0.75417	20.4654
0.755	20.4648
0.75584	20.4595
0.75667	20.459
0.7575	20.4514
0.75834	20.4434
0.75917	20.438
0.76	20.4428
0.76084	20.4517
0.76167	20.4635
0.7625	20.4673
0.76334	20.4663
0.76417	20.4615
0.765	20.4612
0.76584	20.4647
0.76667	20.4693
0.7675	20.4673
0.76834	20.4667
0.76917	20.4674
0.77	20.472
0.77084	20.4745
0.77167	20.4754
0.7725	20.469
0.77334	20.4589
0.77417	20.4438
0.775	20.4393
0.77584	20.4402
0.77667	20.4504
0.7775	20.4557
0.77834	20.4553
0.77917	20.4474
0.78	20.4425
0.78084	20.4457
0.78167	20.4473
0.7825	20.4497
0.78334	20.4568
0.78417	20.4622
0.785	20.4644
0.78584	20.4624
0.78667	20.4611
0.7875	20.4581
0.78834	20.4591
0.78917	20.4724
0.79	20.4902
0.79084	20.4965
0.79167	20.493
0.7925	20.4863
0.79334	20.4872
0.79417	20.4905
0.795	20.4974
0.79584	20.5009
0.79667	20.4953
0.7975	20.4876
0.79834	20.4882
0.79917	20.4983
0.8	20.5055
0.80084	20.505
0.80167	20.5121
0.8025	20.525
0.80334	20.5374
0.80417	20.5384
0.805	20.5349
0.80584	20.5298
0.80667	20.5207
0.8075	20.5191
0.80834	20.5246
0.80917	20.529
0.81	20.5266
0.81084	20.5296
0.81167	20.5387
0.8125	20.5344
0.81334	20.5238
0.81417	20.5367
0.815	20.548
0.81584	20.5555
0.81667	20.5507
0.8175	20.5396
0.81834	20.5212
0.81917	20.5133
0.82	20.5197
0.82084	20.526
0.82167	20.5227
0.8225	20.5223
0.82334	20.5233
0.82417	20.5227
0.825	20.5191
0.82584	20.5141
0.82667	20.5122
0.8275	20.5176
0.82834	20.5242
0.82917	20.5297
0.83	20.5344
0.83084	20.5397
0.83167	20.5348
0.8325	20.5258
0.83334	20.5181
0.83417	20.5185
0.835	20.5216
0.83584	20.526
0.83667	20.5254
0.8375	20.5331
0.83834	20.5294
0.83917	20.5236
0.84	20.5142
0.84084	20.5117
0.84167	20.5068
0.8425	20.4979
0.84334	20.4934
0.84417	20.4909
0.845	20.4921
0.84584	20.4982
0.84667	20.5027
0.8475	20.5139
0.84834	20.5221
0.84917	20.5346
0.85	20.5444
0.85084	20.5473
0.85167	20.5456
0.8525	20.5352
0.85334	20.5339
0.85417	20.534
0.855	20.5315
0.85584	20.5258
0.85667	20.521
0.8575	20.5264
0.85834	20.5327
0.85917	20.5406
0.86	20.5491
0.86084	20.5602
0.86167	20.5662
0.8625	20.565
0.86334	20.556
0.86417	20.546
0.865	20.5396
0.86584	20.5356
0.86667	20.5323
0.8675	20.5288
0.86834	20.5254
0.86917	20.5316
0.87	20.532
0.87084	20.5376
0.87167	20.534
0.8725	20.5353
0.87334	20.5337
0.87417	20.5307
0.875	20.5285
0.87584	20.526
0.87667	20.5247
0.8775	20.5271
0.87834	20.5246
0.87917	20.5217
0.88	20.5167
0.88084	20.5158
0.88167	20.5173
0.8825	20.5159
0.88334	20.5145
0.88417	20.5193
0.885	20.525
0.88584	20.5335
0.88667	20.5276
0.8875	20.5243
0.88834	20.5189
0.88917	20.5219
0.89	20.5253
0.89084	20.5267
0.89167	20.5215
0.8925	20.5171
0.89334	20.5163
0.89417	20.5245
0.895	20.529
0.89584	20.5326
0.89667	20.5314
0.8975	20.5275
0.89834	20.5242
0.89917	20.5217
0.9	20.5178
0.90084	20.5191
0.90167	20.5188
0.9025	20.5193
0.90334	20.5105
0.90417	20.5023
0.905	20.5022
0.90584	20.4991
0.90667	20.505
0.9075	20.5103
0.90834	20.5178
0.90917	20.5207
0.91	20.5133
0.91084	20.5091
0.91167	20.5023
0.9125	20.5051
0.91334	20.5075
0.91417	20.5125
0.915	20.5194
0.91584	20.5224
0.91667	20.5165
0.9175	20.5102
0.91834	20.5079
0.91917	20.5109
0.92	20.507
0.92084	20.5023
0.92167	20.5039
0.9225	20.5126
0.92334	20.5237
0.92417	20.5273
0.925	20.5191
0.92584	20.5098
0.92667	20.5031
0.9275	20.5095
0.92834	20.5148
0.92917	20.5189
0.93	20.5168
0.93084	20.5145
0.93167	20.5141
0.9325	20.5202
0.93334	20.5323
0.93417	20.5387
0.935	20.5376
0.93584	20.5314
0.93667	20.5285
0.9375	20.5296
0.93834	20.5299
0.93917	20.5273
0.94	20.5177
0.94084	20.5095
0.94167	20.5087
0.9425	20.5118
0.94334	20.5102
0.94417	20.506
0.945	20.499
0.94584	20.4965
0.94667	20.4828
0.9475	20.479
0.94834	20.4786
0.94917	20.4896
0.95	20.4889
0.95084	20.4811
0.95167	20.4815
0.9525	20.4884
0.95334	20.4865
0.95417	20.4725
0.955	20.4563
0.95584	20.4523
0.95667	20.4462
0.9575	20.4425
0.95834	20.4357
0.95917	20.427
0.96	20.4171
0.96084	20.4181
0.96167	20.4221
0.9625	20.4247
0.96334	20.4255
0.96417	20.4287
0.965	20.432
0.96584	20.4342
0.96667	20.4392
0.9675	20.4491
0.96834	20.4586
0.96917	20.4655
0.97	20.4674
0.97084	20.4677
0.97167	20.4703
0.9725	20.4749
0.97334	20.474
0.97417	20.4728
0.975	20.4717
0.97584	20.4775
0.97667	20.4797
0.9775	20.478
0.97834	20.4742
0.97917	20.472
0.98	20.4677
0.98084	20.4671
0.98167	20.4764
0.9825	20.494
0.98334	20.502
0.98417	20.5003
0.985	20.4934
0.98584	20.4987
0.98667	20.5051
0.9875	20.5128
0.98834	20.5117
0.98917	20.5096
0.99	20.5073
0.99084	20.5087
0.99167	20.5039
0.9925	20.4945
0.99334	20.4846
0.99417	20.4807
0.995	20.471
0.99584	20.4568
0.99667	20.4414
0.9975	20.4311
0.99834	20.4198
0.99917	20.4112
1	20.4109
1.00084	20.4236
1.00167	20.4336
1.0025	20.446
1.00334	20.452
1.00417	20.4644
1.005	20.4727
1.00584	20.4836
1.00667	20.4923
1.0075	20.4963
1.00834	20.5017
1.00917	20.5082
1.01	20.5191
1.01084	20.5207
1.01167	20.5189
1.0125	20.5171
1.01334	20.5237
1.01417	20.5254
1.015	20.5245
1.01584	20.5219
1.01667	20.5176
1.0175	20.513
1.01834	20.5066
1.01917	20.5102
1.02	20.5121
1.02084	20.5096
1.02167	20.4995
1.0225	20.4957
1.02334	20.493
1.02417	20.485
1.025	20.4728
1.02584	20.4685
1.02667	20.4681
1.0275	20.4622
1.02834	20.4521
1.02917	20.4525
1.03	20.459
1.03084	20.4638
1.03167	20.4622
1.0325	20.4642
1.03334	20.4641
1.03417	20.4633
1.035	20.4652
1.03584	20.4695
1.03667	20.4793
1.0375	20.4825
1.03834	20.4794
1.03917	20.4737
1.04	20.4741
1.04084	20.4783
1.04167	20.4812
1.0425	20.4776
1.04334	20.4727
1.04417	20.476
1.045	20.4745
1.04584	20.4734
1.04667	20.4729
1.0475	20.4734
1.04834	20.4803
1.04917	20.4792
1.05	20.4737
1.05084	20.4688
1.05167	20.4656
1.0525	20.4682
1.05334	20.4698
1.05417	20.4655
1.055	20.4641
1.05584	20.4625
1.05667	20.4538
1.0575	20.4496
1.05834	20.4389
1.05917	20.443
1.06	20.4462
1.06084	20.4543
1.06167	20.4618
1.0625	20.4659
1.06334	20.4668
1.06417	20.4667
1.065	20.4654
1.06584	20.4612
1.06667	20.4574
1.0675	20.4582
1.06834	20.4629
1.06917	20.4676
1.07	20.4647
1.07084	20.468
1.07167	20.4715
1.0725	20.4749
1.07334	20.4727
1.07417	20.4695
1.075	20.4712
1.07584	20.4663
1.07667	20.4556
1.0775	20.4505
1.07834	20.4527
1.07917	20.4592
1.08	20.4599
1.08084	20.4586
1.08167	20.4497
1.0825	20.4475
1.08334	20.4461
1.08417	20.4479
1.085	20.4496
1.08584	20.4512
1.08667	20.4551
1.0875	20.4529
1.08834	20.4535
1.08917	20.4565
1.09	20.457
1.09084	20.455
1.09167	20.4552
1.0925	20.4652
1.09334	20.4732
1.09417	20.4789
1.095	20.4777
1.09584	20.4702
1.09667	20.4626
1.0975	20.4563
1.09834	20.4506
1.09917	20.4387
1.1	20.426
1.10084	20.4204
1.10167	20.421
1.1025	20.4263
1.10334	20.4385
1.10417	20.4589
1.105	20.4677
1.10584	20.4757
1.10667	20.4767
1.1075	20.4842
1.10834	20.4814
1.10917	20.4737
1.11	20.4688
1.11084	20.469
1.11167	20.4798
1.1125	20.4815
1.11334	20.4762
1.11417	20.4644
1.115	20.459
1.11584	20.4652
1.11667	20.4685
1.1175	20.4715
1.11834	20.4684
1.11917	20.4716
1.12	20.4699
1.12084	20.4631
1.12167	20.4501
1.1225	20.4392
1.12334	20.4388
1.12417	20.4372
1.125	20.4344
1.12584	20.4302
1.12667	20.4287
1.1275	20.4267
1.12834	20.4194
1.12917	20.4132
1.13	20.4155
1.13084	20.4262
1.13167	20.4309
1.1325	20.4337
1.13334	20.4362
1.13417	20.4354
1.135	20.4315
1.13584	20.4271
1.13667	20.4306
1.1375	20.4341
1.13834	20.4267
1.13917	20.4199
1.14	20.4137
1.14084	20.4082
1.14167	20.4085
1.1425	20.4098
1.14334	20.4139
1.14417	20.4126
1.145	20.4116
1.14584	20.4163
1.14667	20.422
1.1475	20.431
1.14834	20.4315
1.14917	20.427
1.15	20.4187
1.15084	20.4198
1.15167	20.4233
1.1525	20.4233
1.15334	20.427
1.15417	20.4335
1.155	20.438
1.15584	20.4376
1.15667	20.4298
1.1575	20.4262
1.15834	20.4211
1.15917	20.4207
1.16	20.4219
1.16084	20.4224
1.16167	20.4214
1.1625	20.4271
1.16334	20.4345
1.16417	20.4355
1.165	20.4301
1.16584	20.4275
1.16667	20.4312
1.1675	20.4306
1.16834	20.4284
1.16917	20.4323
1.17	20.4372
1.17084	20.4348
1.17167	20.4254
1.1725	20.4214
1.17334	20.4251
1.17417	20.4383
1.175	20.4445
1.17584	20.4457
1.17667	20.4327
1.1775	20.4254
1.17834	20.4227
1.17917	20.4251
1.18	20.4242
1.18084	20.4214
1.18167	20.4161
1.1825	20.4112
1.18334	20.4069
1.18417	20.4094
1.185	20.4091
1.18584	20.4061
1.18667	20.3953
1.1875	20.3884
1.18834	20.3853
1.18917	20.3824
1.19	20.3828
1.19084	20.3796
1.19167	20.381
1.1925	20.3794
1.19334	20.3829
1.19417	20.3863
1.195	20.3809
1.19584	20.3658
1.19667	20.3557
1.1975	20.3503
1.19834	20.3556
1.19917	20.3517
1.2	20.3553
1.20084	20.3625
1.20167	20.374
1.2025	20.3805
1.20334	20.3751
1.20417	20.3773
1.205	20.3849
1.20584	20.3943
1.20667	20.3951
1.2075	20.3936
1.20834	20.3919
1.20917	20.3945
1.21	20.3953
1.21084	20.403
1.21167	20.4042
1.2125	20.4019
1.21334	20.3987
1.21417	20.396
1.215	20.3948
1.21584	20.391
1.21667	20.3891
1.2175	20.3896
1.21834	20.3857
1.21917	20.3854
1.22	20.3828
1.22084	20.3832
1.22167	20.3797
1.2225	20.3793
1.22334	20.375
1.22417	20.3725
1.225	20.3708
1.22584	20.3757
1.22667	20.379
1.2275	20.3829
1.22834	20.3848
1.22917	20.3816
1.23	20.3789
1.23084	20.3772
1.23167	20.3776
1.2325	20.3745
1.23334	20.3699
1.23417	20.3655
1.235	20.3579
1.23584	20.3501
1.23667	20.3453
1.2375	20.3362
1.23834	20.3359
1.23917	20.3362
1.24	20.3501
1.24084	20.3522
1.24167	20.3516
1.2425	20.344
1.24334	20.337
1.24417	20.3408
1.245	20.3419
1.24584	20.3384
1.24667	20.3323
1.2475	20.3272
1.24834	20.3273
1.24917	20.3132
1.25	20.3068
1.25084	20.3059
1.25167	20.3134
1.2525	20.3111
1.25334	20.3085
1.25417	20.3147
1.255	20.3293
1.25584	20.3375
1.25667	20.3376
1.2575	20.3344
1.25834	20.332
1.25917	20.3316
1.26	20.3323
1.26084	20.3365
1.26167	20.3404
1.2625	20.3444
1.26334	20.3432
1.26417	20.3388
1.265	20.3372
1.26584	20.3417
1.26667	20.3494
1.2675	20.3553
1.26834	20.3611
1.26917	20.3677
1.27	20.3673
1.27084	20.3652
1.27167	20.3641
1.2725	20.374
1.27334	20.3849
1.27417	20.3915
1.275	20.3954
1.27584	20.3962
1.27667	20.4009
1.2775	20.4017
1.27834	20.4069
1.27917	20.4078
1.28	20.4089
1.28084	20.4051
1.28167	20.4055
1.2825	20.4092
1.28334	20.4194
1.28417	20.4233
1.285	20.4257
1.28584	20.4208
1.28667	20.4203
1.2875	20.4211
1.28834	20.423
1.28917	20.4247
1.29	20.4223
1.29084	20.4181
1.29167	20.4111
1.2925	20.4018
1.29334	20.3965
1.29417	20.3945
1.295	20.399
1.29584	20.3966
1.29667	20.3936
1.2975	20.3838
1.29834	20.3895
1.29917	20.3925
1.3	20.3997
1.30084	20.3977
1.30167	20.3945
1.3025	20.3927
1.30334	20.3939
1.30417	20.3983
1.305	20.3996
1.30584	20.3931
1.30667	20.3876
1.3075	20.3796
1.30834	20.376
1.30917	20.3663
1.31	20.3577
1.31084	20.35
1.31167	20.3473
1.3125	20.3332
1.31334	20.3027
1.31417	20.2582
1.315	20.206
1.31584	20.1609
1.31667	20.1182
1.3175	20.087
1.31834	20.0637
1.31917	20.0453
1.32	20.0352
1.32084	20.0303
1.32167	20.0467
1.3225	20.0664
1.32334	20.0884
1.32417	20.1072
1.325	20.1298
1.32584	20.1483
1.32667	20.163
1.3275	20.1763
1.32834	20.1906
1.32917	20.2044
1.33	20.2223
1.33084	20.2362
1.33167	20.2423
1.3325	20.2419
1.33334	20.2479
1.33417	20.2582
1.335	20.2677
1.33584	20.2701
1.33667	20.2701
1.3375	20.26
1.33834	20.2426
1.33917	20.2229
1.34	20.2146
1.34084	20.2161
1.34167	20.2186
1.3425	20.2182
1.34334	20.2228
1.34417	20.2177
1.345	20.2174
1.34584	20.2079
1.34667	20.2116
1.3475	20.2006
1.34834	20.1919
1.34917	20.1815
1.35	20.1772
1.35084	20.1764
1.35167	20.1715
1.3525	20.1687
1.35334	20.171
1.35417	20.1758
1.355	20.1832
1.35584	20.18
1.35667	20.1849
1.3575	20.1912
1.35834	20.199
1.35917	20.1991
1.36	20.1956
1.36084	20.1915
1.36167	20.1882
1.3625	20.182
1.36334	20.178
1.36417	20.1737
1.365	20.1732
1.36584	20.1727
1.36667	20.1673
1.3675	20.1609
1.36834	20.1581
1.36917	20.1578
1.37	20.1559
1.37084	20.1483
1.37167	20.1477
1.3725	20.1465
1.37334	20.1477
1.37417	20.143
1.375	20.1462
1.37584	20.1505
1.37667	20.1521
1.3775	20.1447
1.37834	20.1322
1.37917	20.12
1.38	20.1173
1.38084	20.1225
1.38167	20.1307
1.3825	20.1439
1.38334	20.1538
1.38417	20.1624
1.385	20.1635
1.38584	20.1612
1.38667	20.1667
1.3875	20.1751
1.38834	20.1906
1.38917	20.2031
1.39	20.2142
1.39084	20.2203
1.39167	20.2234
1.3925	20.2233
1.39334	20.2207
1.39417	20.2106
1.395	20.2053
1.39584	20.2023
1.39667	20.197
1.3975	20.187
1.39834	20.1749
1.39917	20.1725
1.4	20.1651
1.40084	20.1604
1.40167	20.1533
1.4025	20.1522
1.40334	20.1539
1.40417	20.1553
1.405	20.1525
1.40584	20.1395
1.40667	20.1289
1.4075	20.1232
1.40834	20.1288
1.40917	20.1325
1.41	20.1316
1.41084	20.1251
1.41167	20.1193
1.4125	20.1195
1.41334	20.1182
1.41417	20.1125
1.415	20.1021
1.41584	20.0927
1.41667	20.0854
1.4175	20.0771
1.41834	20.0713
1.41917	20.0673
1.42	20.0652
1.42084	20.0586
1.42167	20.0633
1.4225	20.0717
1.42334	20.0943
1.42417	20.1152
1.425	20.137
1.42584	20.1559
1.42667	20.1654
1.4275	20.1741
1.42834	20.18
1.42917	20.1838
1.43	20.1831
1.43084	20.1806
1.43167	20.1794
1.4325	20.178
1.43334	20.1798
1.43417	20.1806
1.435	20.1835
1.43584	20.1819
1.43667	20.1772
1.4375	20.1728
1.43834	20.1697
1.43917	20.1723
1.44	20.1753
1.44084	20.1691
1.44167	20.1647
1.4425	20.1557
1.44334	20.1609
1.44417	20.1599
1.445	20.1617
1.44584	20.1535
1.44667	20.1551
1.4475	20.1589
1.44834	20.171
1.44917	20.178
1.45	20.1815
1.45084	20.1764
1.45167	20.1736
1.4525	20.1714
1.45334	20.1746
1.45417	20.1685
1.455	20.1624
1.45584	20.1606
1.45667	20.1621
1.4575	20.1617
1.45834	20.1626
1.45917	20.1641
1.46	20.1656
1.46084	20.1587
1.46167	20.1592
1.4625	20.1565
1.46334	20.1613
1.46417	20.1561
1.465	20.1684
1.46584	20.1702
1.46667	20.1755
1.4675	20.1689
1.46834	20.1689
1.46917	20.1698
1.47	20.1656
1.47084	20.159
1.47167	20.1525
1.4725	20.1552
1.47334	20.1538
1.47417	20.1497
1.475	20.144
1.47584	20.1435
1.47667	20.1443
1.4775	20.1458
1.47834	20.1436
1.47917	20.1484
1.48	20.1533
1.48084	20.1573
1.48167	20.1566
1.4825	20.1519
1.48334	20.1546
1.48417	20.1559
1.485	20.1615
1.48584	20.1596
1.48667	20.1648
1.4875	20.1697
1.48834	20.1788
1.48917	20.184
1.49	20.1853
1.49084	20.181
1.49167	20.1779
1.4925	20.178
1.49334	20.1823
1.49417	20.1861
1.495	20.1928
1.49584	20.1934
1.49667	20.1875
1.4975	20.1746
1.49834	20.1638
1.49917	20.1646
1.5	20.1668
1.50084	20.174
1.50167	20.1712
1.5025	20.1717
1.50334	20.1684
1.50417	20.1669
1.505	20.1661
1.50584	20.1678
1.50667	20.1674
1.5075	20.1582
1.50834	20.1493
1.50917	20.1385
1.51	20.1325
1.51084	20.1238
1.51167	20.1186
1.5125	20.1092
1.51334	20.1086
1.51417	20.1068
1.515	20.1175
1.51584	20.1189
1.51667	20.1216
1.5175	20.1237
1.51834	20.1249
1.51917	20.1289
1.52	20.1346
1.52084	20.1441
1.52167	20.1523
1.5225	20.1592
1.52334	20.1703
1.52417	20.1984
1.525	20.2139
1.52584	20.2169
1.52667	20.1957
1.5275	20.1831
1.52834	20.1775
1.52917	20.1789
1.53	20.1714
1.53084	20.1721
1.53167	20.1785
1.5325	20.1787
1.53334	20.169
1.53417	20.1538
1.535	20.1505
1.53584	20.1486
1.53667	20.1482
1.5375	20.1464
1.53834	20.1581
1.53917	20.1587
1.54	20.1635
1.54084	20.1526
1.54167	20.1513
1.5425	20.1464
1.54334	20.1451
1.54417	20.1397
1.545	20.1383
1.54584	20.1392
1.54667	20.1376
1.5475	20.1319
1.54834	20.1267
1.54917	20.1236
1.55	20.1224
1.55084	20.1215
1.55167	20.1247
1.5525	20.1277
1.55334	20.1293
1.55417	20.1257
1.555	20.1298
1.55584	20.1342
1.55667	20.1458
1.5575	20.1448
1.55834	20.141
1.55917	20.1379
1.56	20.1414
1.56084	20.143
1.56167	20.1401
1.5625	20.1344
1.56334	20.1372
1.56417	20.1374
1.565	20.1436
1.56584	20.1417
1.56667	20.1482
1.5675	20.1501
1.56834	20.1557
1.56917	20.1543
1.57	20.154
1.57084	20.1456
1.57167	20.1421
1.5725	20.1398
1.57334	20.1462
1.57417	20.1418
1.575	20.1418
1.57584	20.1389
1.57667	20.1419
1.5775	20.1327
1.57834	20.1247
1.57917	20.1185
1.58	20.1172
1.58084	20.1163
1.58167	20.1124
1.5825	20.107
1.58334	20.1018
1.58417	20.1061
1.585	20.1178
1.58584	20.1259
1.58667	20.1258
1.5875	20.1258
1.58834	20.1253
1.58917	20.124
1.59	20.1111
1.59084	20.1086
1.59167	20.1065
1.5925	20.1122
1.59334	20.109
1.59417	20.1109
1.595	20.1061
1.59584	20.1033
1.59667	20.1014
1.5975	20.1075
1.59834	20.1062
1.59917	20.104
1.6	20.1043
1.60084	20.1104
1.60167	20.1121
1.6025	20.1086
1.60334	20.1072
1.60417	20.1044
1.605	20.101
1.60584	20.0999
1.60667	20.0983
1.6075	20.1044
1.60834	20.1064
1.60917	20.1103
1.61	20.1069
1.61084	20.1048
1.61167	20.116
1.6125	20.1331
1.61334	20.1428
1.61417	20.1371
1.615	20.1348
1.61584	20.1391
1.61667	20.129
1.6175	20.1122
1.61834	20.123
1.61917	20.1277
1.62	20.1208
1.62084	20.0999
1.62167	20.1016
1.6225	20.1012
1.62334	20.1096
1.62417	20.1147
1.625	20.1247
1.62584	20.1212
1.62667	20.1193
1.6275	20.1151
1.62834	20.116
1.62917	20.1138
1.63	20.1147
1.63084	20.1068
1.63167	20.1044
1.6325	20.1007
1.63334	20.1014
1.63417	20.1021
1.635	20.1018
1.63584	20.0958
1.63667	20.0943
1.6375	20.0913
1.63834	20.0927
1.63917	20.0961
1.64	20.099
1.64084	20.1014
1.64167	20.1018
1.6425	20.1086
1.64334	20.1108
1.64417	20.1105
1.645	20.1043
1.64584	20.0986
1.64667	20.0978
1.6475	20.0971
1.64834	20.0936
1.64917	20.0846
1.65	20.0816
1.65084	20.08
1.65167	20.0758
1.6525	20.0695
1.65334	20.07
1.65417	20.0612
1.655	20.079
1.65584	20.0803
1.65667	20.0772
1.6575	20.0682
1.65834	20.0738
1.65917	20.0773
1.66	20.072
1.66084	20.062
1.66167	20.0542
[truncated: 26,203 more rows]
