# Supplementary material for: Structure Elucidation of a Polysaccharide from Umbilicaria esculenta and Its Immunostimulatory Activity
Source: PLoS One. 2016 Dec 20;11(12):e0168472. doi: 10.1371/journal.pone.0168472 (PMC5172621; doi:10.1371/journal.pone.0168472)
Supplement: S6 Dataset — (XLSX) [file pone.0168472.s006.xlsx]

## Sheet: Sheet1
Structure Elucidation of a Polysaccharide from Umbilicaria esculenta and its Immunostimulatory Activity
Bi-Wei Zhang1, Jin-Long Xu1, Hua Zhang1, Qiang Zhang2, Jie Lu2, Jun-Hui Wang1*,2016
Supporting Information S6 Dataset: GC chromatogram of monosaccharides composition of UP2-0.5M
PART I					PART II
Time	pA				GC chromatogram of monosaccharides composition of UP2-0.5M
5.33333e-07	30.6425
0.000833867	30.6493
0.00167	30.6531
0.0025	30.6536
0.00333	30.6479
0.00417	30.653
0.005	30.6551
0.00583	30.6599
0.00667	30.6516
0.0075	30.6358
0.00833	30.6336
0.00917	30.6298
0.01	30.6258
0.01083	30.613
0.01167	30.6081
0.0125	30.615
0.01333	30.5874
0.01417	30.5509
0.015	30.5029
0.01583	30.5109
0.01667	30.5422
0.0175	30.5898
0.01833	30.5954
0.01917	30.5983
0.02	30.5915
0.02083	30.6103
0.02167	30.6134
0.0225	30.6178
0.02333	30.6038
0.02417	30.603
0.025	30.6047
0.02583	30.6197
0.02667	30.6255
0.0275	30.6258
0.02833	30.6243
0.02917	30.626
0.03	30.6208
0.03083	30.6115
0.03167	30.6062
0.0325	30.6108
0.03333	30.6139
0.03417	30.5983
0.035	30.596
0.03583	30.5962
0.03667	30.6087
0.0375	30.6096
0.03833	30.6086
0.03917	30.609
0.04	30.613
0.04083	30.6204
0.04167	30.6277
0.0425	30.6319
0.04333	30.6255
0.04417	30.6211
0.045	30.6202
0.04583	30.6355
0.04667	30.6469
0.0475	30.641
0.04833	30.6307
0.04917	30.6176
0.05	30.6178
0.05083	30.621
0.05167	30.6211
0.0525	30.6288
0.05333	30.6298
0.05417	30.6397
0.055	30.6379
0.05583	30.637
0.05667	30.6307
0.0575	30.6348
0.05833	30.6465
0.05917	30.6611
0.06	30.6599
0.06083	30.6518
0.06167	30.6397
0.0625	30.6367
0.06333	30.6298
0.06417	30.632
0.065	30.6323
0.06583	30.6408
0.06667	30.6376
0.0675	30.6338
0.06833	30.6306
0.06917	30.6384
0.07	30.6439
0.07083	30.649
0.07167	30.6478
0.0725	30.6544
0.07333	30.6516
0.07417	30.6387
0.075	30.6375
0.07583	30.6374
0.07667	30.6419
0.0775	30.6348
0.07833	30.6388
0.07917	30.6421
0.08	30.6397
0.08083	30.6376
0.08167	30.6458
0.0825	30.6471
0.08333	30.6534
0.08417	30.6543
0.085	30.6574
0.08583	30.656
0.08667	30.6622
0.0875	30.6715
0.08833	30.6691
0.08917	30.665
0.09	30.6678
0.09083	30.6753
0.09167	30.6762
0.0925	30.6707
0.09333	30.6672
0.09417	30.6699
0.095	30.6789
0.09583	30.6889
0.09667	30.688
0.0975	30.6854
0.09833	30.6783
0.09917	30.6787
0.1	30.6835
0.10083	30.6846
0.10167	30.6742
0.1025	30.6638
0.10333	30.6671
0.10417	30.6832
0.105	30.6905
0.10583	30.6915
0.10667	30.6812
0.1075	30.6788
0.10833	30.681
0.10917	30.6956
0.11	30.7008
0.11083	30.6967
0.11167	30.7005
0.1125	30.7087
0.11333	30.715
0.11417	30.7072
0.115	30.7026
0.11583	30.7029
0.11667	30.7072
0.1175	30.7004
0.11833	30.6915
0.11917	30.6905
0.12	30.6921
0.12083	30.6931
0.12167	30.6906
0.1225	30.6912
0.12333	30.6966
0.12417	30.7005
0.125	30.7042
0.12583	30.7065
0.12667	30.7013
0.1275	30.7005
0.12833	30.7025
0.12917	30.7078
0.13	30.7115
0.13083	30.718
0.13167	30.7193
0.1325	30.7217
0.13333	30.719
0.13417	30.7185
0.135	30.7124
0.13583	30.7106
0.13667	30.7215
0.1375	30.7276
0.13833	30.7247
0.13917	30.7221
0.14	30.7257
0.14083	30.7267
0.14167	30.7255
0.1425	30.7316
0.14333	30.7427
0.14417	30.7493
0.145	30.7527
0.14583	30.7505
0.14667	30.7518
0.1475	30.7547
0.14833	30.7613
0.14917	30.7624
0.15	30.7609
0.15083	30.7643
0.15167	30.7724
0.1525	30.7727
0.15333	30.7766
0.15417	30.7702
0.155	30.7769
0.15583	30.7715
0.15667	30.7656
0.1575	30.7594
0.15833	30.7578
0.15917	30.7633
0.16	30.7694
0.16083	30.7736
0.16167	30.7801
0.1625	30.7869
0.16333	30.7905
0.16417	30.7944
0.165	30.7835
0.16583	30.7811
0.16667	30.7768
0.1675	30.7809
0.16833	30.7872
0.16917	30.7894
0.17	30.7898
0.17083	30.7833
0.17167	30.782
0.1725	30.7839
0.17333	30.7867
0.17417	30.7888
0.175	30.7876
0.17583	30.7883
0.17667	30.7878
0.1775	30.794
0.17833	30.8027
0.17917	30.8017
0.18	30.7945
0.18083	30.7818
0.18167	30.7822
0.1825	30.7884
0.18333	30.7995
0.18417	30.805
0.185	30.8055
0.18583	30.8046
0.18667	30.8075
0.1875	30.8132
0.18833	30.8132
0.18917	30.7957
0.19	30.7926
0.19083	30.7975
0.19167	30.8165
0.1925	30.8164
0.19333	30.8221
0.19417	30.8247
0.195	30.8323
0.19583	30.8277
0.19667	30.828
0.1975	30.8271
0.19833	30.8323
0.19917	30.8368
0.2	30.8323
0.20083	30.8256
0.20167	30.8213
0.2025	30.8305
0.20333	30.8409
0.20417	30.8443
0.205	30.8389
0.20583	30.8251
0.20667	30.8165
0.2075	30.8189
0.20833	30.826
0.20917	30.8294
0.21	30.8372
0.21083	30.8484
0.21167	30.8615
0.2125	30.8496
0.21333	30.8361
0.21417	30.8289
0.215	30.8385
0.21583	30.8466
0.21667	30.8457
0.2175	30.838
0.21833	30.8346
0.21917	30.8358
0.22	30.838
0.22083	30.8423
0.22167	30.8378
0.2225	30.8286
0.22333	30.8246
0.22417	30.8207
0.225	30.8232
0.22583	30.8228
0.22667	30.8279
0.2275	30.8319
0.22833	30.8232
0.22917	30.8211
0.23	30.8133
0.23083	30.8134
0.23167	30.8134
0.2325	30.8173
0.23333	30.8247
0.23417	30.8238
0.235	30.8271
0.23583	30.8301
0.23667	30.8303
0.2375	30.8326
0.23833	30.8329
0.23917	30.8359
0.24	30.8401
0.24083	30.84
0.24167	30.8526
0.2425	30.8428
0.24333	30.8279
0.24417	30.8138
0.245	30.8281
0.24583	30.8422
0.24667	30.8449
0.2475	30.8391
0.24833	30.8389
0.24917	30.8378
0.25	30.8418
0.25083	30.84
0.25167	30.8453
0.2525	30.8415
0.25333	30.8458
0.25417	30.8481
0.255	30.8513
0.25583	30.8548
0.25667	30.8544
0.2575	30.86
0.25833	30.8591
0.25917	30.856
0.26	30.8513
0.26083	30.8477
0.26167	30.8482
0.2625	30.8474
0.26333	30.8487
0.26417	30.8462
0.265	30.8471
0.26583	30.8466
0.26667	30.8401
0.2675	30.8348
0.26833	30.8393
0.26917	30.8548
0.27	30.8611
0.27083	30.8564
0.27167	30.8492
0.2725	30.8465
0.27333	30.8473
0.27417	30.8482
0.275	30.8518
0.27583	30.8564
0.27667	30.8549
0.2775	30.846
0.27833	30.8332
0.27917	30.8277
0.28	30.834
0.28083	30.8418
0.28167	30.8486
0.2825	30.8392
0.28333	30.8379
0.28417	30.8339
0.285	30.8223
0.28583	30.8085
0.28667	30.8051
0.2875	30.8165
0.28833	30.8185
0.28917	30.8142
0.29	30.8151
0.29083	30.8219
0.29167	30.8316
0.2925	30.8301
0.29333	30.8206
0.29417	30.8103
0.295	30.8169
0.29583	30.8335
0.29667	30.8381
0.2975	30.8341
0.29833	30.8285
0.29917	30.8301
0.3	30.8324
0.30083	30.8303
0.30167	30.8323
0.3025	30.8365
0.30333	30.8409
0.30417	30.8424
0.305	30.8483
0.30583	30.8487
0.30667	30.8488
0.3075	30.8465
0.30833	30.853
0.30917	30.8598
0.31	30.85
0.31083	30.8396
0.31167	30.8298
0.3125	30.828
0.31333	30.8223
0.31417	30.821
0.315	30.8159
0.31583	30.8219
0.31667	30.8245
0.3175	30.8346
0.31833	30.8337
0.31917	30.831
0.32	30.8277
0.32083	30.8237
0.32167	30.8238
0.3225	30.8243
0.32333	30.8246
0.32417	30.8176
0.325	30.8116
0.32583	30.8086
0.32667	30.8086
0.3275	30.8092
0.32833	30.8057
0.32917	30.7964
0.33	30.8001
0.33083	30.8116
0.33167	30.8283
0.3325	30.8286
0.33333	30.8307
0.33417	30.8283
0.335	30.8189
0.33583	30.8109
0.33667	30.8118
0.3375	30.8212
0.33833	30.8242
0.33917	30.826
0.34	30.8273
0.34083	30.8288
0.34167	30.8245
0.3425	30.82
0.34333	30.8181
0.34417	30.8152
0.345	30.8199
0.34583	30.8242
0.34667	30.828
0.3475	30.8211
0.34833	30.8081
0.34917	30.8051
0.35	30.8038
0.35083	30.8062
0.35167	30.8099
0.3525	30.8037
0.35333	30.7983
0.35417	30.7927
0.355	30.7949
0.35583	30.8009
0.35667	30.8017
0.3575	30.8068
0.35833	30.8068
0.35917	30.8051
0.36	30.7973
0.36083	30.79
0.36167	30.7878
0.3625	30.7856
0.36333	30.7901
0.36417	30.791
0.365	30.7982
0.36583	30.7957
0.36667	30.7874
0.3675	30.7835
0.36833	30.784
0.36917	30.7897
0.37	30.7889
0.37083	30.7952
0.37167	30.7997
0.3725	30.8013
0.37333	30.8004
0.37417	30.7956
0.375	30.7889
0.37583	30.7874
0.37667	30.7936
0.3775	30.8
0.37833	30.7967
0.37917	30.7949
0.38	30.7936
0.38083	30.798
0.38167	30.7974
0.3825	30.7984
0.38333	30.7936
0.38417	30.7915
0.385	30.7921
0.38583	30.785
0.38667	30.7772
0.3875	30.7707
0.38833	30.7734
0.38917	30.7682
0.39	30.7648
0.39083	30.766
0.39167	30.778
0.3925	30.7906
0.39333	30.7837
0.39417	30.7832
0.395	30.7849
0.39583	30.7974
0.39667	30.7986
0.3975	30.7802
0.39833	30.7707
0.39917	30.7673
0.4	30.776
0.40083	30.7828
0.40167	30.7801
0.4025	30.7854
0.40333	30.7848
0.40417	30.7921
0.405	30.7894
0.40583	30.7904
0.40667	30.7879
0.4075	30.7879
0.40833	30.7878
0.40917	30.79
0.41	30.7919
0.41083	30.787
0.41167	30.7768
0.4125	30.7608
0.41333	30.7569
0.41417	30.7522
0.415	30.7551
0.41583	30.7578
0.41667	30.7641
0.4175	30.7681
0.41833	30.7654
0.41917	30.7531
0.42	30.7415
0.42083	30.7358
0.42167	30.7491
0.4225	30.7582
0.42333	30.757
0.42417	30.755
0.425	30.7579
0.42583	30.7577
0.42667	30.7487
0.4275	30.7491
0.42833	30.7436
0.42917	30.7391
0.43	30.7293
0.43083	30.7301
0.43167	30.7336
0.4325	30.7301
0.43333	30.7253
0.43417	30.7202
0.435	30.7154
0.43583	30.7215
0.43667	30.7289
0.4375	30.7358
0.43833	30.7319
0.43917	30.7198
0.44	30.7117
0.44083	30.7131
0.44167	30.722
0.4425	30.7289
0.44333	30.7332
0.44417	30.7389
0.445	30.7388
0.44583	30.7311
0.44667	30.7164
0.4475	30.7163
0.44833	30.7186
0.44917	30.721
0.45	30.7158
0.45083	30.7031
0.45167	30.6897
0.4525	30.6844
0.45333	30.6908
0.45417	30.7059
0.455	30.7053
0.45583	30.7
0.45667	30.694
0.4575	30.6992
0.45833	30.7035
0.45917	30.709
0.46	30.6991
0.46083	30.6993
0.46167	30.694
0.4625	30.7025
0.46333	30.7006
0.46417	30.6966
0.465	30.6857
0.46583	30.6751
0.46667	30.6699
0.4675	30.6703
0.46833	30.6724
0.46917	30.675
0.47	30.6825
0.47083	30.6945
0.47167	30.698
0.4725	30.6925
0.47333	30.6801
0.47417	30.6741
0.475	30.6745
0.47583	30.6747
0.47667	30.6773
0.4775	30.6779
0.47833	30.6738
0.47917	30.6678
0.48	30.6707
0.48083	30.677
0.48167	30.6762
0.4825	30.6656
0.48333	30.6639
0.48417	30.6663
0.485	30.6757
0.48583	30.6806
0.48667	30.6824
0.4875	30.6758
0.48833	30.6619
0.48917	30.6534
0.49	30.6512
0.49083	30.6565
0.49167	30.6607
0.4925	30.6617
0.49333	30.646
0.49417	30.6323
0.495	30.624
0.49583	30.6338
0.49667	30.6414
0.4975	30.6483
0.49833	30.6553
0.49917	30.656
0.5	30.649
0.50083	30.6428
0.50167	30.6358
0.5025	30.6271
0.50333	30.6223
0.50417	30.6297
0.505	30.6421
0.50583	30.6435
0.50667	30.6456
0.5075	30.643
0.50833	30.6447
0.50917	30.6372
0.51	30.6324
0.51083	30.6255
0.51167	30.621
0.5125	30.6195
0.51333	30.6176
0.51417	30.6204
0.515	30.6279
0.51583	30.6352
0.51667	30.6331
0.5175	30.623
0.51833	30.6075
0.51917	30.6016
0.52	30.5979
0.52083	30.6043
0.52167	30.6019
0.5225	30.5969
0.52333	30.5862
0.52417	30.584
0.525	30.5872
0.52583	30.5922
0.52667	30.5898
0.5275	30.5832
0.52833	30.585
0.52917	30.59
0.53	30.5943
0.53083	30.5922
0.53167	30.5917
0.5325	30.5944
0.53333	30.5948
0.53417	30.5884
0.535	30.5841
0.53583	30.5845
0.53667	30.5783
0.5375	30.5639
0.53833	30.5588
0.53917	30.5667
0.54	30.5732
0.54083	30.5725
0.54167	30.5662
0.5425	30.5658
0.54333	30.5592
0.54417	30.5559
0.545	30.5469
0.54583	30.5417
0.54667	30.5419
0.5475	30.5504
0.54833	30.5548
0.54917	30.5522
0.55	30.5473
0.55083	30.5479
0.55167	30.5439
0.5525	30.5389
0.55333	30.5349
0.55417	30.5391
0.555	30.5397
0.55583	30.5356
0.55667	30.5366
0.5575	30.5457
0.55833	30.5505
0.55917	30.5426
0.56	30.5234
0.56083	30.5142
0.56167	30.5116
0.5625	30.5208
0.56333	30.5204
0.56417	30.521
0.565	30.5159
0.56583	30.5095
0.56667	30.5042
0.5675	30.5052
0.56833	30.506
0.56917	30.5001
0.57	30.4883
0.57083	30.4852
0.57167	30.4925
0.5725	30.4939
0.57333	30.4887
0.57417	30.4763
0.575	30.4684
0.57583	30.4656
0.57667	30.4639
0.5775	30.4629
0.57833	30.4644
0.57917	30.4622
0.58	30.455
0.58083	30.4465
0.58167	30.443
0.5825	30.4461
0.58333	30.444
0.58417	30.4482
0.585	30.4512
0.58583	30.4557
0.58667	30.4518
0.5875	30.4463
0.58833	30.4372
0.58917	30.4352
0.59	30.4365
0.59083	30.44
0.59167	30.4344
0.5925	30.4249
0.59333	30.4109
0.59417	30.4092
0.595	30.4107
0.59583	30.4211
0.59667	30.4216
0.5975	30.4144
0.59833	30.4068
0.59917	30.403
0.6	30.407
0.60083	30.4078
0.60167	30.403
0.6025	30.4016
0.60333	30.404
0.60417	30.404
0.605	30.396
0.60583	30.3936
0.60667	30.3934
0.6075	30.4027
0.60833	30.4125
0.60917	30.4099
0.61	30.3983
0.61083	30.3951
0.61167	30.4033
0.6125	30.3993
0.61333	30.3859
0.61417	30.3891
0.615	30.4
0.61583	30.3984
0.61667	30.4
0.6175	30.4085
0.61833	30.4103
0.61917	30.4004
0.62	30.3958
0.62083	30.3969
0.62167	30.3961
0.6225	30.3888
0.62333	30.3887
0.62417	30.3819
0.625	30.37
0.62583	30.3646
0.62667	30.3655
0.6275	30.3742
0.62833	30.3762
0.62917	30.374
0.63	30.371
0.63083	30.3599
0.63167	30.3549
0.6325	30.344
0.63333	30.3359
0.63417	30.3352
0.635	30.3424
0.63583	30.347
0.63667	30.3409
0.6375	30.3413
0.63833	30.3456
0.63917	30.3454
0.64	30.3337
0.64083	30.3275
0.64167	30.328
0.6425	30.3229
0.64333	30.3173
0.64417	30.3068
0.645	30.3044
0.64583	30.3112
0.64667	30.3168
0.6475	30.3146
0.64833	30.3016
0.64917	30.2987
0.65	30.302
0.65083	30.3099
0.65167	30.3053
0.6525	30.2954
0.65333	30.2743
0.65417	30.2702
0.655	30.2833
0.65583	30.2948
0.65667	30.2801
0.6575	30.2729
0.65833	30.2801
0.65917	30.2891
0.66	30.2703
0.66083	30.2612
0.66167	30.26
0.6625	30.2634
0.66333	30.2573
0.66417	30.2676
0.665	30.2707
0.66583	30.2638
0.66667	30.254
0.6675	30.251
0.66833	30.2396
0.66917	30.2294
0.67	30.2306
0.67083	30.2402
0.67167	30.243
0.6725	30.24
0.67333	30.2348
0.67417	30.2258
0.675	30.2111
0.67583	30.2138
0.67667	30.2111
0.6775	30.2135
0.67833	30.2173
0.67917	30.2193
0.68	30.2087
0.68083	30.1943
0.68167	30.193
0.6825	30.2029
0.68333	30.2036
0.68417	30.2003
0.685	30.1971
0.68583	30.1915
0.68667	30.1878
0.6875	30.1868
0.68833	30.1883
0.68917	30.1874
0.69	30.1802
0.69083	30.1787
0.69167	30.1744
0.6925	30.1734
0.69333	30.1691
0.69417	30.1742
0.695	30.174
0.69583	30.179
0.69667	30.1767
0.6975	30.1787
0.69833	30.174
0.69917	30.1729
0.7	30.1745
0.70083	30.1784
0.70167	30.1723
0.7025	30.1611
0.70333	30.1526
0.70417	30.1506
0.705	30.1504
0.70583	30.1411
0.70667	30.1401
0.7075	30.1418
0.70833	30.1436
0.70917	30.1452
0.71	30.1379
0.71083	30.1368
0.71167	30.127
0.7125	30.1285
0.71333	30.1292
0.71417	30.13
0.715	30.1287
0.71583	30.1345
0.71667	30.1458
0.7175	30.1487
0.71833	30.1358
0.71917	30.1287
0.72	30.1258
0.72083	30.1268
0.72167	30.1213
0.7225	30.1182
0.72333	30.1141
0.72417	30.1017
0.725	30.0813
0.72583	30.0773
0.72667	30.0862
0.7275	30.0965
0.72833	30.0926
0.72917	30.0858
0.73	30.0887
0.73083	30.0816
0.73167	30.0777
0.7325	30.0727
0.73333	30.0807
0.73417	30.076
0.735	30.0725
0.73583	30.0672
0.73667	30.0586
0.7375	30.0535
0.73833	30.053
0.73917	30.0565
0.74	30.0559
0.74083	30.0523
0.74167	30.0543
0.7425	30.0517
0.74333	30.0495
0.74417	30.043
0.745	30.0422
0.74583	30.037
0.74667	30.0405
0.7475	30.0378
0.74833	30.0281
0.74917	30.0167
0.75	30.0154
0.75083	30.0271
0.75167	30.0264
0.7525	30.0247
0.75333	30.0249
0.75417	30.0214
0.755	30.0172
0.75583	30.0096
0.75667	30.0169
0.7575	30.0189
0.75833	30.0193
0.75917	30.0125
0.76	30.0017
0.76083	29.9973
0.76167	29.9952
0.7625	29.9947
0.76333	29.9859
0.76417	29.9885
0.765	29.9855
0.76583	29.9733
0.76667	29.9565
0.7675	29.9573
0.76833	29.9732
0.76917	29.978
0.77	29.9741
0.77083	29.969
0.77167	29.9658
0.7725	29.9661
0.77333	29.962
0.77417	29.968
0.775	29.9682
0.77583	29.975
0.77667	29.9759
0.7775	29.9797
0.77833	29.9731
0.77917	29.9661
0.78	29.9529
0.78083	29.9419
0.78167	29.9318
0.7825	29.9344
0.78333	29.9371
0.78417	29.9418
0.785	29.9477
0.78583	29.9527
0.78667	29.95
0.7875	29.937
0.78833	29.9266
0.78917	29.9292
0.79	29.9237
0.79083	29.9251
0.79167	29.9197
0.7925	29.9219
0.79333	29.9191
0.79417	29.9155
0.795	29.9167
0.79583	29.9194
0.79667	29.9164
0.7975	29.9078
0.79833	29.9005
0.79917	29.894
0.8	29.8819
0.80083	29.8754
0.80167	29.8689
0.8025	29.8766
0.80333	29.8841
0.80417	29.8967
0.805	29.8952
0.80583	29.8884
0.80667	29.8806
0.8075	29.8753
0.80833	29.8569
0.80917	29.8517
0.81	29.8546
0.81083	29.8544
0.81167	29.8439
0.8125	29.8404
0.81333	29.8517
0.81417	29.8452
0.815	29.8324
0.81583	29.8275
0.81667	29.8306
0.8175	29.832
0.81833	29.827
0.81917	29.8363
0.82	29.8249
0.82083	29.8172
0.82167	29.8092
0.8225	29.8188
0.82333	29.8217
0.82417	29.8176
0.825	29.8206
0.82583	29.8109
0.82667	29.8051
0.8275	29.799
0.82833	29.7992
0.82917	29.7997
0.83	29.7992
0.83083	29.8146
0.83167	29.8241
0.8325	29.829
0.83333	29.8236
0.83417	29.8146
0.835	29.7977
0.83583	29.7901
0.83667	29.7906
0.8375	29.7939
0.83833	29.7911
0.83917	29.7842
0.84	29.7913
0.84083	29.7898
0.84167	29.7919
0.8425	29.7885
0.84333	29.7876
0.84417	29.7844
0.845	29.7775
0.84583	29.7746
0.84667	29.7712
0.8475	29.7652
0.84833	29.7607
0.84917	29.7493
0.85	29.7413
0.85083	29.7467
0.85167	29.7578
0.8525	29.7756
0.85333	29.7762
0.85417	29.7767
0.855	29.7685
0.85583	29.7551
0.85667	29.7492
0.8575	29.7425
0.85833	29.737
0.85917	29.734
0.86	29.7348
0.86083	29.743
0.86167	29.7389
0.8625	29.74
0.86333	29.7361
0.86417	29.7375
0.865	29.7395
0.86583	29.7466
0.86667	29.7457
0.8675	29.7357
0.86833	29.7188
0.86917	29.7155
0.87	29.7131
0.87083	29.7126
0.87167	29.7057
0.8725	29.7014
0.87333	29.7009
0.87417	29.7043
0.875	29.7079
0.87583	29.7096
0.87667	29.7052
0.8775	29.7053
0.87833	29.7014
0.87917	29.7021
0.88	29.696
0.88083	29.6991
0.88167	29.6977
0.8825	29.6962
0.88333	29.6902
0.88417	29.6858
0.885	29.6776
0.88583	29.6736
0.88667	29.6672
0.8875	29.6717
0.88833	29.6776
0.88917	29.6832
0.89	29.6805
0.89083	29.6751
0.89167	29.6775
0.8925	29.684
0.89333	29.6833
0.89417	29.6882
0.895	29.6871
0.89583	29.69
0.89667	29.6793
0.8975	29.6728
0.89833	29.6659
0.89917	29.6613
0.9	29.662
0.90083	29.6612
0.90167	29.6624
0.9025	29.6569
0.90333	29.6525
0.90417	29.6612
0.905	29.6706
0.90583	29.6772
0.90667	29.6784
0.9075	29.6845
0.90833	29.6941
0.90917	29.691
0.91	29.6754
0.91083	29.6733
0.91167	29.677
0.9125	29.6876
0.91333	29.6853
0.91417	29.6794
0.915	29.6712
0.91583	29.6674
0.91667	29.677
0.9175	29.6841
0.91833	29.6832
0.91917	29.6741
0.92	29.6698
0.92083	29.6668
0.92167	29.6619
0.9225	29.6582
0.92333	29.6596
0.92417	29.6559
0.925	29.6561
0.92583	29.6548
0.92667	29.6551
0.9275	29.6531
0.92833	29.6505
0.92917	29.6509
0.93	29.6555
0.93083	29.6616
0.93167	29.6577
0.9325	29.6439
0.93333	29.6292
0.93417	29.6324
0.935	29.6362
0.93583	29.6372
0.93667	29.6287
0.9375	29.6258
0.93833	29.6271
0.93917	29.6292
0.94	29.6255
0.94083	29.6121
0.94167	29.6087
0.9425	29.609
0.94333	29.6148
0.94417	29.6142
0.945	29.6126
0.94583	29.6151
0.94667	29.6182
0.9475	29.624
0.94833	29.6168
0.94917	29.5994
0.95	29.5833
0.95083	29.5796
0.95167	29.5862
0.9525	29.5832
0.95333	29.5845
0.95417	29.5849
0.955	29.5909
0.95583	29.584
0.95667	29.5784
0.9575	29.5715
0.95833	29.5728
0.95917	29.5648
0.96	29.5579
0.96083	29.5514
0.96167	29.5544
0.9625	29.5574
0.96333	29.5603
0.96417	29.5617
0.965	29.562
0.96583	29.5626
0.96667	29.5557
0.9675	29.5548
0.96833	29.5457
0.96917	29.5431
0.97	29.5388
0.97083	29.5363
0.97167	29.5323
0.9725	29.5296
0.97333	29.5301
0.97417	29.5297
0.975	29.5237
0.97583	29.5165
0.97667	29.5107
0.9775	29.5088
0.97833	29.512
0.97917	29.5159
0.98	29.5168
0.98083	29.5083
0.98167	29.5018
0.9825	29.4956
0.98333	29.4898
0.98417	29.4859
0.985	29.4818
0.98583	29.4788
0.98667	29.4768
0.9875	29.4799
0.98833	29.4857
0.98917	29.482
0.99	29.4801
0.99083	29.4751
0.99167	29.4757
0.9925	29.4663
0.99333	29.4676
0.99417	29.4664
0.995	29.4699
0.99583	29.4708
0.99667	29.4665
0.9975	29.4618
0.99833	29.4585
0.99917	29.4565
1	29.4599
1.00083	29.4591
1.00167	29.466
1.0025	29.4625
1.00333	29.4576
1.00417	29.452
1.005	29.4535
1.00583	29.4587
1.00667	29.4624
1.0075	29.4633
1.00833	29.4633
1.00917	29.4698
1.01	29.4724
1.01083	29.4656
1.01167	29.455
1.0125	29.4543
1.01333	29.4548
1.01417	29.4513
1.015	29.4467
1.01583	29.4488
1.01667	29.4543
1.0175	29.4469
1.01833	29.4385
1.01917	29.4255
1.02	29.4219
1.02083	29.4219
1.02167	29.4171
1.0225	29.4164
1.02333	29.4081
1.02417	29.4092
1.025	29.4129
1.02583	29.4199
1.02667	29.4159
1.0275	29.4031
1.02833	29.3977
1.02917	29.4021
1.03	29.4103
1.03083	29.4108
1.03167	29.4094
1.0325	29.4057
1.03333	29.4031
1.03417	29.4006
1.035	29.4016
1.03583	29.3993
1.03667	29.3861
1.0375	29.3711
1.03833	29.3708
1.03917	29.3823
1.04	29.3892
1.04083	29.3822
1.04167	29.3724
1.0425	29.3654
1.04333	29.3605
1.04417	29.3602
1.045	29.3645
1.04583	29.3677
1.04667	29.3664
1.0475	29.3699
1.04833	29.3667
1.04917	29.3694
1.05	29.3555
1.05083	29.3484
1.05167	29.3453
1.0525	29.3527
1.05333	29.3549
1.05417	29.353
1.055	29.3497
1.05583	29.3496
1.05667	29.3481
1.0575	29.3419
1.05833	29.3507
1.05917	29.3516
1.06	29.3613
1.06083	29.3522
1.06167	29.3503
1.0625	29.3349
1.06333	29.3327
1.06417	29.3306
1.065	29.3374
1.06583	29.3305
1.06667	29.3273
1.0675	29.3229
1.06833	29.3232
1.06917	29.3228
1.07	29.3238
1.07083	29.3163
1.07167	29.3047
1.0725	29.288
1.07333	29.2862
1.07417	29.2934
1.075	29.2927
1.07583	29.2896
1.07667	29.2802
1.0775	29.2801
1.07833	29.2796
1.07917	29.2781
1.08	29.2785
1.08083	29.2695
1.08167	29.2617
1.0825	29.2538
1.08333	29.257
1.08417	29.2583
1.085	29.2628
1.08583	29.259
1.08667	29.2492
1.0875	29.2418
1.08833	29.2417
1.08917	29.2434
1.09	29.2402
1.09083	29.2408
1.09167	29.2452
1.0925	29.2448
1.09333	29.2362
1.09417	29.2294
1.095	29.2285
1.09583	29.2327
1.09667	29.2246
1.0975	29.2131
1.09833	29.2044
1.09917	29.2042
1.1	29.2085
1.10083	29.207
1.10167	29.2048
1.1025	29.1983
1.10333	29.1948
1.10417	29.1883
1.105	29.1858
1.10583	29.1784
1.10667	29.1806
1.1075	29.1842
1.10833	29.1904
1.10917	29.1868
1.11	29.1754
1.11083	29.1654
1.11167	29.1629
1.1125	29.1634
1.11333	29.1656
1.11417	29.1661
1.115	29.1655
1.11583	29.1611
1.11667	29.1557
1.1175	29.1509
1.11833	29.1475
1.11917	29.1478
1.12	29.149
1.12083	29.1453
1.12167	29.1454
1.1225	29.1456
1.12333	29.1471
1.12417	29.1441
1.125	29.1423
1.12583	29.1449
1.12667	29.1458
1.1275	29.1417
1.12833	29.1338
1.12917	29.1294
1.13	29.1333
1.13083	29.138
1.13167	29.1383
1.1325	29.1314
1.13333	29.1302
1.13417	29.1379
1.135	29.1467
1.13583	29.1491
1.13667	29.1431
1.1375	29.137
1.13833	29.1365
1.13917	29.1362
1.14	29.1314
1.14083	29.1271
1.14167	29.125
1.1425	29.1247
1.14333	29.1253
1.14417	29.1249
1.145	29.1306
1.14583	29.1346
1.14667	29.1341
1.1475	29.1311
1.14833	29.1267
1.14917	29.1186
1.15	29.1134
1.15083	29.1108
1.15167	29.1138
1.1525	29.1142
1.15333	29.1116
1.15417	29.103
1.155	29.1107
1.15583	29.1073
1.15667	29.1098
1.1575	29.0936
1.15833	29.0922
1.15917	29.0951
1.16	29.0935
1.16083	29.0957
1.16167	29.0914
1.1625	29.0951
1.16333	29.0881
1.16417	29.0772
1.165	29.0742
1.16583	29.0702
1.16667	29.0777
1.1675	29.0772
1.16833	29.0772
1.16917	29.0809
1.17	29.0835
1.17083	29.0892
1.17167	29.0755
1.1725	29.0607
1.17333	29.0577
1.17417	29.0617
1.175	29.0697
1.17583	29.0678
1.17667	29.0672
1.1775	29.066
1.17833	29.0671
1.17917	29.0681
1.18	29.066
1.18083	29.0625
1.18167	29.0617
1.1825	29.0583
1.18333	29.0514
1.18417	29.043
1.185	29.0397
1.18583	29.0398
1.18667	29.0409
1.1875	29.0402
1.18833	29.0423
1.18917	29.0316
1.19	29.0272
1.19083	29.0146
1.19167	29.0156
1.1925	29.0147
1.19333	29.0159
1.19417	29.0145
1.195	29.0134
1.19583	29.0142
1.19667	29.0224
1.1975	29.0206
1.19833	29.019
1.19917	29.0138
1.2	29.0193
1.20083	29.0241
1.20167	29.0263
1.2025	29.0216
1.20333	29.0168
1.20417	29.0147
1.205	29.0075
1.20583	29.0128
1.20667	29.0201
1.2075	29.0324
1.20833	29.0185
1.20917	29.0035
1.21	28.9973
1.21083	28.9975
1.21167	28.994
1.2125	28.9866
1.21333	28.988
1.21417	28.9865
1.215	28.9832
1.21583	28.9792
1.21667	28.9842
1.2175	28.9814
1.21833	28.9742
1.21917	28.9651
1.22	28.9639
1.22083	28.9631
1.22167	28.9621
1.2225	28.9513
1.22333	28.9503
1.22417	28.9453
1.225	28.9566
1.22583	28.9559
1.22667	28.9527
1.2275	28.948
1.22833	28.9418
1.22917	28.9395
1.23	28.9341
1.23083	28.9396
1.23167	28.9408
1.2325	28.9426
1.23333	28.9348
1.23417	28.9258
1.235	28.9249
1.23583	28.9204
1.23667	28.9177
1.2375	28.9139
1.23833	28.9191
1.23917	28.9264
1.24	28.928
1.24083	28.9315
1.24167	28.9207
1.2425	28.9113
1.24333	28.9027
1.24417	28.9033
1.245	28.9049
1.24583	28.9038
1.24667	28.9077
1.2475	28.899
1.24833	28.8979
1.24917	28.8944
1.25	28.8913
1.25083	28.8857
1.25167	28.8779
1.2525	28.8787
1.25333	28.8741
1.25417	28.8763
1.255	28.8763
1.25583	28.882
1.25667	28.8876
1.2575	28.8887
1.25833	28.8844
1.25917	28.8724
1.26	28.87
1.26083	28.8646
1.26167	28.8668
1.2625	28.86
1.26333	28.8613
1.26417	28.8602
1.265	28.8612
1.26583	28.8663
1.26667	28.8613
1.2675	28.8599
1.26833	28.8581
1.26917	28.8715
1.27	28.8788
1.27083	28.8684
1.27167	28.8602
1.2725	28.8565
1.27333	28.8574
1.27417	28.854
1.275	28.8479
1.27583	28.8494
1.27667	28.8539
1.2775	28.8608
1.27833	28.8643
1.27917	28.863
1.28	28.8591
1.28083	28.8579
1.28167	28.8589
1.2825	28.8609
1.28333	28.8574
1.28417	28.8582
1.285	28.8561
1.28583	28.8585
1.28667	28.8514
1.2875	28.8477
1.28833	28.8514
1.28917	28.8536
1.29	28.8625
1.29083	28.8582
1.29167	28.8527
1.2925	28.8363
1.29333	28.8337
1.29417	28.8358
1.295	28.8461
1.29583	28.8396
1.29667	28.8326
1.2975	28.8233
1.29833	28.8306
1.29917	28.8371
1.3	28.832
1.30083	28.8185
1.30167	28.8124
1.3025	28.8125
1.30333	28.8193
1.30417	28.818
1.305	28.8198
1.30583	28.8099
1.30667	28.8035
1.3075	28.8035
1.30833	28.8107
1.30917	28.8132
1.31	28.8122
1.31083	28.8026
1.31167	28.8001
1.3125	28.7971
1.31333	28.7979
1.31417	28.7982
1.315	28.7953
1.31583	28.7913
1.31667	28.7856
1.3175	28.7863
1.31833	28.79
1.31917	28.7902
1.32	28.7911
1.32083	28.7987
1.32167	28.7986
1.3225	28.7884
1.32333	28.7826
1.32417	28.7738
1.325	28.7783
1.32583	28.7704
1.32667	28.7781
1.3275	28.776
1.32833	28.782
1.32917	28.7816
1.33	28.7876
1.33083	28.7815
1.33167	28.7845
1.3325	28.7812
1.33333	28.7832
1.33417	28.785
1.335	28.7822
1.33583	28.7818
1.33667	28.7738
1.3375	28.7747
1.33833	28.7728
1.33917	28.7699
1.34	28.7659
1.34083	28.7547
1.34167	28.7559
1.3425	28.7568
1.34333	28.7596
1.34417	28.7503
1.345	28.7418
1.34583	28.7384
1.34667	28.7379
1.3475	28.7391
1.34833	28.7428
1.34917	28.7432
1.35	28.7398
1.35083	28.7358
1.35167	28.7358
1.3525	28.7383
1.35333	28.7357
1.35417	28.7366
1.355	28.7391
1.35583	28.74
1.35667	28.7371
1.3575	28.728
1.35833	28.7257
1.35917	28.7259
1.36	28.7315
1.36083	28.7355
1.36167	28.7335
1.3625	28.731
1.36333	28.7198
1.36417	28.7115
1.365	28.703
1.36583	28.7029
1.36667	28.7143
1.3675	28.7181
1.36833	28.7245
1.36917	28.7188
1.37	28.7215
1.37083	28.7208
1.37167	28.7169
1.3725	28.7076
1.37333	28.698
1.37417	28.7
1.375	28.703
1.37583	28.713
1.37667	28.7129
1.3775	28.7112
1.37833	28.6983
1.37917	28.6947
1.38	28.6984
1.38083	28.6992
1.38167	28.6918
1.3825	28.6768
1.38333	28.682
1.38417	28.6871
1.385	28.6921
1.38583	28.6862
1.38667	28.6744
1.3875	28.6747
1.38833	28.6759
1.38917	28.6809
1.39	28.6699
1.39083	28.6647
1.39167	28.6641
1.3925	28.6687
1.39333	28.6686
1.39417	28.6732
1.395	28.6737
1.39583	28.6687
1.39667	28.6619
1.3975	28.6628
1.39833	28.6611
1.39917	28.6548
1.4	28.6496
1.40083	28.649
1.40167	28.6508
1.4025	28.6473
1.40333	28.6409
1.40417	28.6371
1.405	28.6289
1.40583	28.6303
1.40667	28.6292
1.4075	28.6342
1.40833	28.6302
1.40917	28.6287
1.41	28.6281
1.41083	28.6318
1.41167	28.6324
1.4125	28.6374
1.41333	28.6458
1.41417	28.643
1.415	28.6358
1.41583	28.6292
1.41667	28.6357
1.4175	28.6387
1.41833	28.6372
1.41917	28.63
1.42	28.6272
1.42083	28.6294
1.42167	28.629
1.4225	28.628
1.42333	28.6202
1.42417	28.6191
1.425	28.6206
1.42583	28.6243
1.42667	28.6254
1.4275	28.6164
1.42833	28.6168
1.42917	28.6139
1.43	28.6213
1.43083	28.6146
1.43167	28.6035
1.4325	28.594
1.43333	28.596
1.43417	28.6108
1.435	28.6211
1.43583	28.6276
1.43667	28.6258
1.4375	28.6199
1.43833	28.6119
1.43917	28.6115
1.44	28.6081
1.44083	28.6017
1.44167	28.593
1.4425	28.5954
1.44333	28.6043
1.44417	28.6022
1.445	28.5943
1.44583	28.5835
1.44667	28.5837
1.4475	28.5824
1.44833	28.5835
1.44917	28.5853
1.45	28.5848
1.45083	28.5894
1.45167	28.5908
1.4525	28.5975
1.45333	28.5915
1.45417	28.587
1.455	28.5783
1.45583	28.5749
1.45667	28.5749
1.4575	28.5773
1.45833	28.5863
1.45917	28.5884
1.46	28.5874
1.46083	28.5732
1.46167	28.5675
1.4625	28.5681
1.46333	28.5802
1.46417	28.5807
1.465	28.5754
1.46583	28.5632
1.46667	28.5574
1.4675	28.5568
1.46833	28.5602
1.46917	28.5651
1.47	28.5707
1.47083	28.5756
1.47167	28.5751
1.4725	28.5772
1.47333	28.5691
1.47417	28.5689
1.475	28.5581
1.47583	28.5553
1.47667	28.5478
1.4775	28.5527
1.47833	28.5642
1.47917	28.5716
1.48	28.5738
1.48083	28.5667
1.48167	28.5613
1.4825	28.5566
1.48333	28.5537
1.48417	28.5546
1.485	28.5575
1.48583	28.5588
1.48667	28.5605
1.4875	28.556
1.48833	28.5582
1.48917	28.5572
1.49	28.5561
1.49083	28.5538
1.49167	28.5548
1.4925	28.5564
1.49333	28.5547
1.49417	28.5494
1.495	28.5445
1.49583	28.5354
1.49667	28.5393
1.4975	28.5411
1.49833	28.5477
1.49917	28.5503
1.5	28.5507
1.50083	28.5491
1.50167	28.5477
1.5025	28.5487
1.50333	28.5522
1.50417	28.5484
1.505	28.5447
1.50583	28.5394
1.50667	28.5358
1.5075	28.5322
1.50833	28.5279
1.50917	28.5207
1.51	28.5145
1.51083	28.5109
1.51167	28.5092
1.5125	28.5072
1.51333	28.5044
1.51417	28.5018
1.515	28.5052
1.51583	28.509
1.51667	28.5124
1.5175	28.5094
1.51833	28.5109
1.51917	28.5152
1.52	28.5259
1.52083	28.5268
1.52167	28.5254
1.5225	28.5182
1.52333	28.5125
1.52417	28.5039
1.525	28.5
1.52583	28.502
1.52667	28.5029
1.5275	28.5063
1.52833	28.5064
1.52917	28.5099
1.53	28.5081
1.53083	28.5068
1.53167	28.5043
1.5325	28.5102
1.53333	28.5111
1.53417	28.5152
1.535	28.5051
1.53583	28.5013
1.53667	28.4962
1.5375	28.4935
1.53833	28.4848
1.53917	28.484
1.54	28.487
1.54083	28.4928
1.54167	28.4974
1.5425	28.497
1.54333	28.4991
1.54417	28.4921
1.545	28.491
1.54583	28.4874
1.54667	28.4852
1.5475	28.4824
1.54833	28.4807
1.54917	28.4779
1.55	28.4754
1.55083	28.479
1.55167	28.4767
1.5525	28.476
1.55333	28.4725
1.55417	28.4712
1.555	28.4673
1.55583	28.4656
1.55667	28.4691
1.5575	28.4727
1.55833	28.4668
1.55917	28.4607
1.56	28.4531
1.56083	28.4557
1.56167	28.4591
1.5625	28.4629
1.56333	28.4633
1.56417	28.4561
1.565	28.4492
1.56583	28.4363
1.56667	28.4378
1.5675	28.4406
1.56833	28.4483
1.56917	28.4508
1.57	28.4533
1.57083	28.4483
1.57167	28.4473
1.5725	28.446
1.57333	28.451
1.57417	28.4456
1.575	28.4404
1.57583	28.4374
1.57667	28.4475
1.5775	28.453
1.57833	28.45
1.57917	28.4379
1.58	28.4303
1.58083	28.4316
1.58167	28.435
1.5825	28.4374
1.58333	28.4333
1.58417	28.4329
1.585	28.4323
1.58583	28.4378
1.58667	28.4413
1.5875	28.4428
1.58833	28.4402
1.58917	28.4417
1.59	28.4415
1.59083	28.4389
1.59167	28.4332
1.5925	28.4284
1.59333	28.428
1.59417	28.42
1.595	28.419
1.59583	28.4202
1.59667	28.4272
1.5975	28.4275
1.59833	28.4199
1.59917	28.4182
1.6	28.4223
1.60083	28.4303
1.60167	28.4264
1.6025	28.4144
1.60333	28.4077
1.60417	28.4087
1.605	28.4198
1.60583	28.4315
1.60667	28.437
1.6075	28.4193
1.60833	28.4021
1.60917	28.4064
1.61	28.4169
1.61083	28.4109
1.61167	28.397
1.6125	28.4012
1.61333	28.4073
1.61417	28.4049
1.615	28.4062
1.61583	28.4121
1.61667	28.4164
1.6175	28.4155
1.61833	28.415
1.61917	28.4112
1.62	28.3958
1.62083	28.3967
1.62167	28.4044
1.6225	28.4128
1.62333	28.4091
1.62417	28.4111
1.625	28.4082
1.62583	28.4061
1.62667	28.4064
1.6275	28.4122
1.62833	28.4047
1.62917	28.3964
1.63	28.4
1.63083	28.4107
1.63167	28.4102
1.6325	28.4137
1.63333	28.4232
1.63417	28.4212
1.635	28.4098
1.63583	28.4033
1.63667	28.4066
1.6375	28.4085
1.63833	28.4009
1.63917	28.3983
1.64	28.3966
1.64083	28.3876
1.64167	28.3807
1.6425	28.3807
1.64333	28.3876
1.64417	28.3859
1.645	28.3905
1.64583	28.4005
1.64667	28.4026
1.6475	28.3948
1.64833	28.3909
1.64917	28.4004
1.65	28.3981
1.65083	28.3888
1.65167	28.3773
1.6525	28.3721
1.65333	28.371
1.65417	28.3734
1.655	28.376
1.65583	28.3717
1.65667	28.3663
1.6575	28.3745
1.65833	28.3781
1.65917	28.3818
1.66	28.3759
1.66083	28.372
1.66167	28.3953
[truncated: 26,203 more rows]
