# Supplementary material for: Structure Elucidation of a Polysaccharide from Umbilicaria esculenta and Its Immunostimulatory Activity
Source: PLoS One. 2016 Dec 20;11(12):e0168472. doi: 10.1371/journal.pone.0168472 (PMC5172621; doi:10.1371/journal.pone.0168472)
Supplement: S7 Dataset — (XLSX) [file pone.0168472.s007.xlsx]

## Sheet: GC-MS date for methylation anal
Structure Elucidation of a Polysaccharide from Umbilicaria esculenta and its Immunostimulatory Activity
Bi-Wei Zhang1, Jin-Long Xu1, Hua Zhang1, Qiang Zhang2, Jie Lu2, Jun-Hui Wang1*,2016
Supporting Information S7 Dataset: GC-MS date for methylation analysis of UP2
PART I
Times	Relative Abundance
17.2288	3181
17.2325	3122
17.2358	3078
17.2392	3036
17.2426	3002
17.2462	2992
17.2496	2968
17.253	2970
17.2564	2968
17.2598	2971
17.2634	2950
17.2668	2951
17.2702	2941
17.2735	2954
17.2769	2939
17.2806	2946
17.2839	2952
17.2873	2966
17.2907	2987
17.2941	2989
17.2977	2992
17.3011	2973
17.3045	2946
17.3079	2931
17.3113	2911
17.3149	2918
17.3183	2917
17.3217	2927
17.325	2919
17.3287	2903
17.332	2893
17.3354	2905
17.3388	2900
17.3422	2907
17.3458	2893
17.3492	2908
17.3526	2906
17.356	2902
17.3593	2879
17.363	2874
17.3664	2867
17.3697	2885
17.3731	2888
17.3765	2895
17.3799	2873
17.3835	2852
17.3869	2844
17.3903	2850
17.3937	2858
17.3971	2862
17.4007	2863
17.4041	2882
17.4075	2887
17.4111	2926
17.4145	2916
17.4179	2922
17.4212	2908
17.4246	2924
17.4282	2918
17.4316	2910
17.435	2893
17.4384	2895
17.442	2852
17.4454	2843
17.4488	2826
17.4522	2859
17.4555	2858
17.4592	2863
17.4626	2840
17.4659	2836
17.4693	2826
17.4727	2846
17.4761	2854
17.4797	2853
17.4831	2845
17.4865	2833
17.4899	2836
17.4932	2842
17.4969	2868
17.5003	2886
17.5037	2891
17.507	2893
17.5104	2882
17.5138	2890
17.5174	2879
17.5208	2877
17.5245	2873
17.5278	2875
17.5312	2872
17.5346	2882
17.538	2876
17.5416	2874
17.545	2847
17.5484	2864
17.5517	2887
17.5551	2889
17.5585	2878
17.5621	2850
17.5655	2855
17.5689	2854
17.5723	2856
17.5757	2845
17.5793	2843
17.5827	2841
17.5861	2839
17.5894	2819
17.5928	2822
17.5965	2830
17.5998	2849
17.6032	2871
17.6066	2859
17.61	2865
17.6136	2843
17.617	2867
17.6204	2866
17.6238	2896
17.6272	2899
17.6305	2919
17.6342	2943
17.6376	2983
17.6409	3026
17.6443	3088
17.648	3147
17.6513	3220
17.6547	3277
17.6581	3358
17.6617	3392
17.6651	3413
17.6685	3373
17.6719	3331
17.6752	3266
17.6789	3216
17.6823	3159
17.6856	3109
17.689	3078
17.6924	3051
17.696	3029
17.6994	3014
17.7028	3004
17.7062	3001
17.7096	2987
17.7129	2991
17.7166	2982
17.72	2994
17.7233	2992
17.7267	2981
17.7301	2964
17.7338	2958
17.7371	2969
17.7405	2961
17.7442	2930
17.7475	2914
17.7509	2896
17.7543	2909
17.7577	2910
17.7613	2925
17.7647	2923
17.7681	2926
17.7715	2941
17.7748	2970
17.7785	2975
17.7818	2960
17.7852	2919
17.7886	2934
17.792	2929
17.7954	2945
17.799	2926
17.8024	2929
17.8058	2925
17.8091	2950
17.8125	2955
17.8162	2977
17.8195	2990
17.8229	3004
17.8263	3025
17.8297	3043
17.8333	3085
17.837	3124
17.8404	3130
17.8437	3189
17.8471	3227
17.8508	3278
17.8541	3285
17.8575	3286
17.8609	3277
17.8645	3255
17.8679	3231
17.8713	3236
17.8747	3224
17.8781	3209
17.8814	3171
17.8851	3134
17.8884	3127
17.8918	3094
17.8952	3092
17.8986	3084
17.9022	3115
17.9056	3138
17.909	3149
17.9124	3174
17.9157	3204
17.9194	3209
17.9228	3217
17.9261	3233
17.9295	3267
17.9329	3268
17.9366	3250
17.9399	3204
17.9433	3179
17.9467	3149
17.9501	3156
17.9535	3139
17.9571	3137
17.9605	3117
17.9639	3128
17.9672	3109
17.9706	3160
17.9743	3168
17.9776	3209
17.981	3239
17.9844	3264
17.988	3299
17.9914	3275
17.9948	3284
17.9982	3277
18.0016	3266
18.0052	3246
18.0086	3207
18.0119	3194
18.0153	3166
18.0187	3144
18.0223	3105
18.0257	3105
18.0291	3083
18.0325	3079
18.0359	3044
18.0392	3039
18.0429	3010
18.0463	3012
18.0496	3000
18.0533	3016
18.0567	3003
18.0601	3019
18.0634	3019
18.0668	3011
18.0705	3007
18.0738	3002
18.0772	3009
18.0806	3007
18.084	2991
18.0876	2998
18.091	2976
18.0944	2976
18.0978	2973
18.1014	2981
18.1048	2996
18.1081	2986
18.1115	2972
18.1149	2974
18.1185	2984
18.1219	2993
18.1253	2992
18.1287	3024
18.1321	3040
18.1357	3058
18.1391	3045
18.1425	3047
18.1458	3052
18.1492	3037
18.1526	3056
18.1562	3061
18.1596	3069
18.163	3062
18.1664	3047
18.1698	3053
18.1734	3036
18.1768	3036
18.1802	3012
18.1838	3007
18.1872	2992
18.1906	2994
18.194	2994
18.1973	2999
18.201	2990
18.2044	2983
18.2077	2972
18.2111	2997
18.2145	3000
18.2181	3016
18.2215	3005
18.2249	3019
18.2283	3015
18.2316	3022
18.2353	3021
18.2387	3031
18.242	3028
18.2454	3030
18.2488	3019
18.2524	3009
18.2558	3001
18.2595	2992
18.2629	2995
18.2662	2989
18.2699	3009
18.2733	3008
18.2766	3007
18.28	2989
18.2834	2994
18.287	2985
18.2904	2976
18.2938	2970
18.2972	2977
18.3006	2993
18.3039	2991
18.3076	2976
18.3109	2984
18.3143	2983
18.3177	3022
18.3213	3008
18.3247	3024
18.3281	3015
18.3315	3012
18.3349	3004
18.3382	2994
18.3419	2982
18.3453	2970
18.3486	2974
18.352	2987
18.3554	2999
18.359	3009
18.3624	3023
18.3658	3044
18.3692	3036
18.3726	3046
18.3759	3043
18.3796	3074
18.383	3083
18.3866	3069
18.39	3047
18.3934	3022
18.3968	3028
18.4001	3040
18.4038	3040
18.4072	3034
18.4105	3031
18.4139	3046
18.4173	3057
18.4207	3081
18.4243	3090
18.4277	3095
18.4311	3052
18.4344	3061
18.4381	3053
18.4415	3044
18.4448	2996
18.4482	2966
18.4516	2960
18.455	2942
18.4586	2934
18.4623	2924
18.4657	2943
18.469	2941
18.4724	2943
18.4758	2930
18.4794	2935
18.4828	2951
18.4862	2949
18.4896	2953
18.4932	2921
18.4966	2946
18.5	2946
18.5034	2956
18.5067	2927
18.5104	2928
18.5138	2943
18.5171	2966
18.5205	2960
18.5239	2959
18.5275	2964
18.5309	2979
18.5343	2977
18.5377	2974
18.541	2979
18.5447	2992
18.5481	2991
18.5514	2975
18.5548	2987
18.5582	2986
18.5618	2991
18.5652	2974
18.5686	2981
18.572	2972
18.5754	2965
18.5787	2950
18.5824	2958
18.5858	2963
18.5892	2950
18.5925	2943
18.5959	2930
18.5996	2935
18.6029	2923
18.6063	2933
18.6097	2930
18.6131	2939
18.6167	2928
18.6201	2929
18.6235	2904
18.6269	2901
18.6302	2905
18.6339	2937
18.6373	2931
18.6406	2927
18.644	2911
18.6476	2937
18.651	2953
18.6544	2947
18.6578	2941
18.6612	2938
18.6645	2954
18.6682	2944
18.6716	2940
18.6749	2947
18.6786	2976
18.682	2997
18.6853	3006
18.6887	2999
18.6921	3007
18.6958	3026
18.6991	3014
18.7025	3008
18.7059	2986
18.7093	2990
18.7127	2967
18.7163	2976
18.7197	2969
18.7231	2949
18.7264	2907
18.7298	2901
18.7335	2922
18.7368	2943
18.7402	2951
18.7436	2943
18.747	2955
18.7506	2958
18.754	2944
18.7574	2929
18.7608	2926
18.7644	2946
18.7678	2969
18.7711	2973
18.7745	2992
18.7779	2978
18.7813	2997
18.7849	2989
18.7883	3016
18.7917	3005
18.7951	3035
18.7987	3031
18.8021	3061
18.8055	3077
18.8091	3100
18.8125	3087
18.8159	3047
18.8193	3031
18.8226	3022
18.8263	3043
18.8297	3028
18.833	3034
18.8364	3004
18.8398	2992
18.8434	2980
18.8468	3002
18.8502	3009
18.8536	2996
18.857	2962
18.8603	2939
18.864	2931
18.8673	2944
18.8707	2961
18.8741	2974
18.8775	2971
18.8811	2959
18.8848	2943
18.8881	2942
18.8915	2958
18.8949	2976
18.8983	2964
18.9019	2944
18.9053	2928
18.9087	2918
18.9123	2901
18.9157	2880
18.9191	2890
18.9225	2920
18.9259	2944
18.9295	2946
18.9329	2958
18.9363	2984
18.9396	3026
18.943	3040
18.9467	3083
18.95	3099
18.9534	3120
18.9568	3105
18.9602	3105
18.9638	3105
18.9672	3107
18.9706	3094
18.9739	3086
18.9773	3084
18.981	3066
18.9843	3055
18.9877	3038
18.9911	3036
18.9945	3038
18.9979	3018
19.0015	2996
19.0049	2971
19.0083	2980
19.0116	2977
19.015	2980
19.0187	2954
19.0221	2954
19.0254	2940
19.0288	2937
19.0322	2941
19.0358	2937
19.0392	2938
19.0426	2926
19.046	2947
19.0494	2961
19.053	2961
19.0564	2948
19.0598	2934
19.0631	2954
19.0665	2958
19.0702	2984
19.0735	2994
19.0769	3003
19.0803	3016
19.0837	3046
19.0873	3043
19.0907	3024
19.0941	2997
19.0974	3005
19.1011	3017
19.1045	3006
19.1078	2995
19.1112	2979
19.1146	2956
19.1182	2921
19.1216	2888
19.125	2907
19.1284	2927
19.1318	2934
19.1354	2932
19.1388	2945
19.1422	2960
19.1456	2986
19.1489	2995
19.1523	3022
19.156	3018
19.1593	3049
19.1627	3068
19.1661	3081
19.1697	3070
19.1731	3053
19.1765	3036
19.1799	3027
19.1833	3015
19.1869	3000
19.1903	2978
19.1937	2969
19.197	2955
19.2004	2941
19.204	2931
19.2074	2931
19.2108	2936
19.2142	2941
19.2176	2940
19.2212	2927
19.2246	2949
19.228	2959
19.2313	2980
19.2347	2965
19.2381	2973
19.2417	2970
19.2451	2970
19.2485	2963
19.2519	2969
19.2553	2966
19.2589	2977
19.2623	2985
19.2657	2997
19.2691	3002
19.2727	3013
19.2761	3030
19.2795	3023
19.2828	3018
19.2862	2990
19.2899	2977
19.2932	2956
19.2966	2950
19.3	2975
19.3034	2999
19.307	3016
19.3104	2999
19.3138	2986
19.3172	3001
19.3208	3015
19.3242	3023
19.3275	3011
19.3309	3035
19.3343	3048
19.3379	3043
19.3413	3017
19.3447	3003
19.3481	3003
19.3515	2978
19.3551	2976
19.3585	2962
19.3619	2978
19.3652	2967
19.3686	2975
19.3723	2955
19.3757	2942
19.379	2935
19.3824	2938
19.3861	2950
19.3894	2930
19.3928	2950
19.3962	2960
19.3996	2963
19.403	2992
19.4066	3044
19.41	3125
19.4134	3250
19.4167	3426
19.4201	3723
19.4237	4099
19.4271	4551
19.4305	5078
19.4339	5593
19.4373	6108
19.4409	6518
19.4443	6794
19.4477	6924
19.451	6888
19.4544	6755
19.4581	6495
19.4614	6180
19.4648	5823
19.4682	5490
19.4716	5198
19.4752	4986
19.4786	4820
19.482	4713
19.4854	4642
19.4887	4591
19.4921	4553
19.4958	4527
19.4992	4522
19.5025	4500
19.5059	4481
19.5096	4479
19.5129	4506
19.5163	4502
19.5197	4496
19.5231	4510
19.5265	4487
19.5301	4454
19.5335	4425
19.5369	4435
19.5405	4448
19.5439	4445
19.5472	4452
19.5506	4454
19.554	4449
19.5576	4427
19.561	4418
19.5644	4414
19.5678	4420
19.5712	4431
19.5748	4423
19.5782	4426
19.5816	4408
19.5849	4400
19.5883	4384
19.592	4323
19.5953	4276
19.5987	4158
19.6021	4059
19.6055	3899
19.6089	3789
19.6125	3679
19.6159	3581
19.6193	3470
19.6227	3406
19.626	3365
19.6297	3340
19.6331	3314
19.6364	3291
19.6398	3283
19.6432	3271
19.6468	3271
19.6502	3268
19.6536	3264
19.657	3290
19.6604	3293
19.664	3313
19.6674	3313
19.6708	3322
19.6741	3333
19.6775	3347
19.6811	3342
19.6845	3343
19.6879	3316
19.6913	3304
19.6947	3248
19.6983	3217
19.7017	3173
19.7051	3161
19.7084	3132
19.7121	3128
19.7155	3117
19.7188	3123
19.7222	3118
19.7256	3134
19.729	3146
19.7326	3156
19.736	3175
19.7394	3180
19.7428	3209
19.7464	3211
19.7498	3227
19.7532	3257
19.7566	3270
19.7602	3287
19.7636	3269
19.767	3254
19.7703	3229
19.7737	3207
19.7771	3193
19.7807	3173
19.7841	3151
19.7875	3134
19.7909	3110
19.7945	3122
19.7979	3116
19.8013	3122
19.8046	3104
19.808	3102
19.8117	3088
19.815	3077
19.8184	3069
19.8218	3072
19.8252	3075
19.8288	3090
19.8322	3089
19.8356	3086
19.839	3073
19.8423	3072
19.846	3072
19.8494	3066
19.8528	3075
19.8561	3073
19.8595	3091
19.8632	3097
19.8665	3109
19.8699	3090
19.8733	3075
19.8767	3077
19.8803	3082
19.8837	3091
19.8871	3061
19.8905	3015
19.8938	2994
19.8972	3009
19.9008	3037
19.9042	3050
19.9076	3040
19.911	3035
19.9144	3021
19.918	3033
19.9214	3059
19.9248	3077
19.9282	3084
19.9318	3085
19.9352	3081
19.9386	3075
19.9419	3080
19.9453	3080
19.949	3083
19.9523	3084
19.9557	3099
19.9591	3100
19.9625	3085
19.9661	3077
19.9695	3069
19.9729	3076
19.9763	3056
19.9799	3064
19.9833	3054
19.9867	3075
19.99	3072
19.9934	3081
19.9971	3078
20.0004	3082
20.0038	3081
20.0072	3081
20.0106	3079
20.014	3067
20.0176	3069
20.021	3077
20.0244	3094
20.028	3089
20.0314	3097
20.0348	3099
20.0381	3126
20.0415	3124
20.0452	3137
20.0485	3126
20.0519	3125
20.0553	3127
20.0587	3143
20.0623	3140
20.0657	3141
20.0691	3138
20.0725	3134
20.0758	3138
20.0795	3136
20.0829	3150
20.0862	3155
20.0896	3148
20.093	3161
20.0966	3136
20.1	3131
20.1034	3112
20.1068	3107
20.1102	3087
20.1138	3082
20.1172	3103
20.1206	3097
20.1239	3102
20.1273	3086
20.131	3107
20.1343	3103
20.1377	3116
20.1411	3094
20.1447	3108
20.1481	3105
20.1515	3113
20.1549	3106
20.1583	3114
20.1619	3137
20.1653	3130
20.1687	3124
20.172	3149
20.1754	3160
20.1791	3179
20.1824	3161
20.1861	3189
20.1895	3176
20.1928	3195
20.1962	3210
20.1996	3249
20.2032	3253
20.2066	3225
20.21	3193
20.2134	3198
20.2168	3221
20.2204	3226
20.2238	3242
20.2272	3242
20.2305	3263
20.2342	3279
20.2376	3300
20.2409	3326
20.2443	3323
20.2477	3349
20.2513	3375
20.2547	3406
20.2581	3434
20.2615	3426
20.2649	3433
20.2682	3430
20.2719	3446
20.2753	3454
20.2786	3434
20.282	3434
20.2854	3439
20.289	3437
20.2924	3421
20.2958	3390
20.2992	3352
20.3026	3316
20.3062	3293
20.3096	3269
20.313	3262
20.3163	3228
20.3197	3208
20.3234	3155
20.3267	3124
20.3301	3099
20.3335	3111
20.3369	3101
20.3405	3118
20.3439	3130
20.3473	3154
20.3507	3152
20.3543	3123
20.3577	3115
20.3611	3122
20.3644	3110
20.3681	3095
20.3715	3067
20.3748	3091
20.3782	3079
20.3816	3081
20.385	3066
20.3886	3068
20.392	3070
20.3954	3068
20.3988	3067
20.4024	3058
20.4058	3055
20.4092	3076
20.4125	3092
20.4159	3101
20.4196	3096
20.4229	3105
20.4263	3113
20.4297	3117
20.4331	3101
20.4367	3080
20.4401	3068
20.4435	3081
20.4469	3076
20.4503	3069
20.4539	3044
20.4573	3059
20.4607	3050
20.464	3054
20.4674	3048
20.4711	3051
20.4744	3041
20.4778	3050
20.4812	3064
20.4846	3063
20.4882	3062
20.4916	3073
20.495	3098
20.4983	3136
20.5017	3163
20.5054	3226
20.5087	3238
20.5121	3274
20.5155	3285
20.5189	3300
20.5223	3305
20.5259	3283
20.5293	3273
20.5327	3229
20.536	3218
20.5397	3178
20.5431	3148
20.5465	3101
20.5498	3076
20.5532	3081
20.5566	3088
20.5602	3109
20.5636	3125
20.567	3152
20.5704	3172
20.5738	3177
20.5774	3171
20.5808	3194
20.5842	3207
20.5875	3189
20.5909	3141
20.5946	3127
20.5979	3140
20.6013	3143
20.6047	3129
20.6083	3108
20.6117	3113
20.6151	3118
20.6185	3126
20.6221	3124
20.6255	3125
20.6289	3122
20.6322	3130
20.6356	3096
20.6393	3095
20.6426	3066
20.646	3065
20.6494	3052
20.6528	3034
20.6564	3049
20.6598	3048
20.6632	3041
20.6666	3016
20.67	3009
20.6733	3036
20.677	3046
20.6804	3035
20.6837	2997
20.6871	3002
20.6908	3010
20.6941	3025
20.6975	3014
20.7009	3001
20.7043	2995
20.7079	3017
20.7113	3034
20.7147	3054
20.7181	3049
20.7214	3047
20.7251	3061
20.7284	3056
20.7318	3055
20.7352	3059
20.7386	3078
20.7422	3104
20.7456	3118
20.749	3124
20.7524	3149
20.7557	3146
20.7591	3132
20.7628	3100
20.7661	3087
20.7695	3091
20.7729	3071
20.7763	3064
20.7799	3063
20.7833	3058
20.7867	3054
20.7901	3050
20.7937	3054
20.7971	3045
20.8005	3033
20.8039	3016
20.8072	3021
20.8106	3011
20.8143	3044
20.8176	3049
20.821	3066
20.8244	3066
20.828	3066
20.8314	3084
20.8348	3084
20.8382	3094
20.8416	3098
20.8452	3117
20.8486	3119
20.8519	3111
20.8553	3079
20.8587	3091
20.8623	3074
20.8657	3065
20.8691	3033
20.8725	3029
20.8759	3035
20.8795	3031
20.8829	3018
20.8863	2997
20.8896	2982
20.893	2987
20.8967	2993
20.9001	3000
20.9034	2995
20.9068	3000
20.9105	2993
20.9138	3009
20.9172	3023
20.9206	3030
20.924	3016
20.9274	3014
20.931	3029
20.9344	3052
20.9378	3036
20.9411	3017
20.9448	2996
20.9481	3003
20.9515	3006
20.9549	2980
20.9583	2999
20.9617	3030
20.9653	3063
20.9687	3058
20.9721	3049
20.9754	3077
20.9788	3100
20.9825	3134
20.9858	3165
20.9892	3178
20.9926	3203
20.996	3222
20.9996	3279
21.003	3331
21.0064	3394
21.0098	3462
21.0134	3520
21.0168	3601
21.0202	3689
21.0238	3791
21.0272	3902
21.0306	4010
21.034	4121
21.0373	4229
21.041	4337
21.0444	4498
21.0477	4695
21.0511	4911
21.0545	5113
21.0581	5309
21.0615	5549
21.0649	5816
21.0683	6057
21.0717	6305
21.0753	6455
21.0787	6549
21.082	6543
21.0854	6489
21.0888	6426
21.0922	6249
21.0958	6020
21.0992	5718
21.1026	5432
21.106	5118
21.1093	4832
21.113	4550
21.1164	4331
21.1197	4090
21.1231	3917
21.1265	3739
21.1302	3628
21.1335	3497
21.1369	3419
21.1403	3348
21.1437	3289
21.1473	3245
21.1507	3207
21.1541	3179
21.1575	3180
21.1611	3180
21.1645	3184
21.1679	3178
21.1712	3165
21.1746	3175
21.1782	3135
21.1816	3122
21.185	3097
21.1884	3089
21.1918	3080
21.1952	3084
21.1988	3098
21.2022	3096
21.2055	3087
21.2089	3106
21.2123	3101
21.2159	3101
21.2193	3082
21.2227	3072
21.2261	3068
21.2295	3061
21.2331	3075
21.2365	3080
21.2399	3081
21.2435	3091
21.2469	3097
21.2503	3095
21.2537	3101
21.257	3113
21.2607	3139
21.2641	3150
21.2677	3153
21.2711	3147
21.2745	3167
21.2778	3168
21.2812	3189
21.2848	3186
21.2882	3201
21.2916	3205
21.295	3195
21.2984	3192
21.302	3200
21.3054	3187
21.3088	3182
21.3121	3175
21.3155	3168
21.3192	3138
21.3225	3114
21.3259	3113
21.3293	3102
21.333	3081
21.3363	3074
21.3397	3063
21.3431	3054
21.3465	3054
21.3501	3073
21.3535	3075
21.3569	3061
21.3603	3063
21.3639	3057
21.3673	3050
21.3707	3036
21.374	3048
21.3774	3047
21.3808	3037
21.3844	3036
21.3878	3036
21.3912	3038
21.3946	3035
21.398	3047
21.4016	3069
21.405	3078
21.4083	3077
21.4117	3113
21.4151	3157
21.4187	3212
21.4221	3256
21.4255	3303
21.4289	3388
21.4323	3420
21.4359	3438
21.4393	3408
21.4429	3396
21.4463	3384
21.4497	3353
21.4531	3295
21.4565	3226
21.4598	3158
21.4635	3109
21.4669	3084
21.4705	3056
21.4739	3054
21.4773	3013
21.4806	3001
21.484	2998
21.4876	2994
21.491	3000
21.4944	3001
21.4978	3008
21.5012	3029
21.5048	3037
21.5082	3045
21.5116	3021
21.5149	2992
21.5183	2990
21.522	3008
21.5253	3020
21.5287	3022
21.5321	3010
21.5355	3006
21.5391	3010
21.5425	3011
21.5459	3001
21.5493	2991
21.5529	2991
21.5563	3001
21.5597	3005
21.5631	2991
21.5664	3002
21.5701	3012
21.5735	3040
21.5768	3043
21.5802	3037
21.5836	3015
21.587	3004
21.5906	2999
21.594	2998
21.5974	2982
21.6008	2974
21.6041	2959
21.6078	2968
21.6111	2950
21.6145	2961
21.6179	2947
21.6213	2950
21.6249	2947
21.6283	2962
21.6317	2961
21.6351	2953
21.6387	2923
21.6421	2934
21.6455	2940
21.6488	2980
21.6522	2980
21.6559	2986
21.6593	2967
21.6626	2974
21.666	2956
21.6694	2969
21.6728	2963
21.6764	2962
21.6798	2943
21.6832	2933
21.6866	2929
21.6902	2921
21.6936	2904
21.697	2902
21.7003	2896
21.7037	2929
21.7071	2937
21.7107	2946
21.7141	2923
21.7175	2947
21.7209	2952
21.7243	2978
21.7279	2966
21.7313	2978
21.7346	2971
21.738	2958
21.7417	2935
21.745	2915
21.7484	2911
21.7518	2929
21.7554	2955
21.7588	2979
21.7622	2989
21.7656	3000
21.769	2992
21.7726	2990
21.776	2983
21.7794	3014
21.7828	3026
21.7861	3055
21.7898	3103
21.7932	3151
21.7965	3225
21.7999	3322
21.8033	3500
21.8069	3713
21.8103	3962
21.8137	4214
21.8171	4463
21.8205	4661
21.8241	4818
21.8275	4903
21.8309	4953
21.8342	4979
21.8376	4974
21.8412	4922
21.8446	4802
21.848	4676
21.8514	4523
21.8548	4379
21.8584	4208
21.8618	4022
21.8652	3843
21.8685	3688
21.8719	3570
21.8756	3461
21.8789	3343
21.8823	3263
21.8857	3176
21.8891	3145
21.8927	3108
21.8961	3097
21.8995	3079
21.9029	3069
21.9065	3073
21.9099	3083
21.9133	3067
21.9167	3046
21.92	3017
21.9237	3028
21.9271	3019
21.9304	3007
21.9338	2988
21.9372	2967
21.9406	2952
21.9442	2931
21.9476	2944
21.951	2967
21.9544	2974
21.9577	2951
21.9614	2911
21.9647	2893
21.9681	2896
21.9715	2921
21.9749	2921
21.9785	2934
21.9819	2925
21.9853	2921
21.9887	2904
21.9923	2902
21.9957	2907
21.9991	2907
22.0024	2894
22.0058	2893
22.0092	2904
22.0129	2904
22.0162	2933
22.0196	2925
22.023	2959
22.0266	2932
22.03	2931
22.0334	2918
22.0368	2938
22.0402	2946
22.0438	2955
22.0472	2946
22.0506	2962
22.0539	2959
22.0573	2975
22.0609	2973
22.0643	2967
22.0677	2985
22.0711	2982
22.0745	2995
22.0781	2982
22.0815	2998
22.0849	3007
22.0882	2995
22.0916	2989
22.0953	2976
22.0986	2996
22.102	2991
22.1057	2979
22.109	2961
22.1127	2960
22.1161	2956
22.1195	2966
22.1228	2959
22.1262	2971
22.1299	2940
22.1332	2950
22.1366	2945
22.14	2949
22.1434	2936
22.147	2924
22.1504	2924
22.1538	2920
22.1572	2923
22.1605	2949
22.1642	2945
22.1675	2957
22.1709	2949
22.1743	2973
22.1779	3000
22.1813	3018
22.1847	3019
22.1881	3002
22.1915	2985
22.1951	2980
22.1985	2947
22.2019	2945
22.2052	2942
22.2086	2960
22.2123	2953
22.2157	2954
22.219	2962
22.2224	2966
22.2261	2969
22.2294	2980
22.2328	2966
22.2362	2967
22.2396	2927
22.2432	2950
22.2466	2940
22.25	2958
22.2534	2958
22.2567	2959
22.2604	2946
22.2638	2921
22.2671	2906
22.2705	2917
22.2739	2932
22.2773	2923
22.2809	2922
22.2843	2910
22.2877	2928
22.291	2932
22.2944	2938
22.2981	2934
22.3014	2937
22.3048	2963
22.3085	2983
22.3121	2995
22.3155	2986
22.3189	2965
22.3223	2945
22.3256	2952
22.329	2964
22.3327	2965
22.336	2941
22.3394	2939
22.3428	2952
22.3462	2968
22.3498	2968
22.3532	2979
22.3566	2987
22.36	2975
22.3633	2967
22.367	2932
22.3703	2965
22.3737	2958
22.3771	3015
22.3805	3021
22.3841	3056
22.3875	3065
22.3909	3095
22.3943	3104
22.3979	3124
22.4013	3114
22.4047	3111
22.408	3086
22.4114	3086
22.4151	3057
22.4184	3019
22.4218	2992
22.4252	2945
22.4289	2935
22.4322	2899
22.4356	2940
22.439	2951
22.4424	2950
22.4458	2934
22.4494	2942
22.4528	2948
22.4562	2920
22.4595	2897
22.4629	2887
22.4666	2936
22.4699	2954
22.4733	2971
22.4767	2943
22.4801	2931
22.4837	2900
22.4871	2901
22.4905	2867
22.4938	2895
22.4972	2885
22.5009	2901
22.5042	2885
22.5076	2879
22.5113	2897
22.5146	2902
22.5183	2916
22.5217	2906
22.5251	2926
22.5284	2953
22.5318	2991
22.5355	3018
22.5388	3044
22.5422	3061
22.5456	3072
22.549	3115
22.5526	3148
22.556	3194
22.5594	3212
22.5628	3270
22.5661	3319
22.5698	3355
22.5731	3335
22.5765	3291
22.5799	3260
22.5833	3248
22.5867	3233
22.5903	3197
22.5937	3154
22.5971	3088
22.6004	3040
22.6041	2990
22.6075	2971
22.6108	2931
22.6142	2930
22.6179	2925
22.6212	2935
22.6246	2920
22.628	2921
22.6317	2916
22.635	2915
22.6384	2897
22.6418	2908
22.6452	2911
22.6488	2913
22.6522	2911
22.6556	2900
22.659	2919
22.6623	2892
22.6657	2891
22.6694	2861
22.6727	2863
22.6761	2844
22.6795	2844
22.6829	2859
22.6865	2880
22.6899	2888
22.6933	2884
22.6967	2881
22.7	2878
22.7037	2873
22.707	2866
22.7104	2881
22.7138	2892
22.7172	2916
22.7208	2903
22.7242	2905
22.7276	2901
22.731	2906
22.7346	2902
22.738	2907
22.7414	2920
22.7447	2918
22.7481	2906
22.7515	2884
22.7552	2881
22.7585	2875
22.7619	2886
22.7653	2876
22.7687	2890
22.7723	2896
22.7757	2890
22.7791	2878
22.7825	2859
22.7858	2870
22.7895	2861
22.7929	2820
22.7962	2803
22.7996	2811
22.803	2868
22.8066	2881
22.81	2874
22.8134	2877
22.8168	2884
22.8202	2873
22.8235	2865
22.8272	2869
22.8305	2874
22.8339	2861
22.8376	2843
22.8409	2867
22.8443	2891
22.8477	2900
22.8511	2898
22.8545	2894
22.8581	2910
22.8615	2920
22.8649	2945
22.8682	2970
22.8716	2969
22.8753	2960
22.8787	2954
22.882	2962
22.8854	2971
22.8891	2981
22.8924	3001
22.8958	3015
22.8992	3011
22.9026	2994
22.906	2974
22.9096	2964
22.913	2948
22.9164	2932
22.9197	2910
22.9234	2906
22.9267	2898
22.9301	2889
22.9335	2878
22.9369	2897
22.9403	2916
22.9439	2917
22.9473	2889
22.9507	2850
22.9543	2846
22.9577	2862
22.9611	2896
22.9644	2892
22.9678	2886
22.9715	2873
22.9748	2885
22.9782	2881
22.9816	2891
22.985	2903
22.9884	2915
22.992	2935
22.9954	2938
22.9988	2949
23.0022	2953
23.0055	2962
23.0092	2985
23.0126	3011
23.0159	3034
23.0193	3041
23.0227	3041
23.0263	3061
23.0297	3079
23.0331	3113
23.0365	3145
23.0399	3178
23.0435	3174
23.0469	3184
23.0503	3175
23.0536	3184
23.0573	3178
23.0607	3175
23.064	3167
23.0674	3150
23.0708	3149
23.0744	3142
23.0778	3131
23.0812	3117
23.0846	3107
23.0882	3083
23.0916	3064
23.095	3061
23.0984	3054
23.1017	3049
23.1054	3027
23.1088	3021
23.1121	3019
23.1155	3015
23.1189	2990
23.1223	2979
23.1259	2970
23.1293	2982
23.1327	2967
23.1361	2959
23.1394	2968
23.1431	2968
23.1465	2973
23.1498	2968
23.1532	2962
23.1566	2961
23.1602	2963
23.1636	2960
23.167	2973
23.1706	2969
23.174	2998
23.1774	3019
23.1808	3038
23.1842	3041
23.1878	3054
23.1912	3067
23.1946	3067
23.1979	3031
23.2013	3020
23.205	3028
23.2083	3017
23.2117	3003
23.2151	2953
23.2185	2950
23.2221	2913
23.2255	2898
23.2289	2871
23.2323	2872
23.2356	2879
23.239	2885
23.2427	2880
23.246	2883
23.2494	2884
23.2528	2888
23.2562	2868
23.2598	2852
23.2632	2861
23.2666	2860
23.27	2868
23.2733	2844
23.277	2855
23.2804	2847
23.2837	2844
23.2871	2839
23.2905	2849
23.2941	2865
23.2975	2884
23.3009	2877
23.3043	2876
23.3079	2865
23.3113	2866
23.3147	2851
23.3181	2863
23.3214	2863
23.3251	2883
23.3285	2888
23.3318	2882
23.3352	2870
23.3386	2829
23.3422	2835
23.3456	2838
23.349	2862
23.3524	2863
23.3558	2845
23.3591	2841
23.3628	2829
23.3662	2837
23.3695	2793
23.3732	2795
23.3768	2783
23.3802	2810
23.3836	2808
23.387	2807
23.3903	2826
23.394	2831
23.3974	2839
23.4007	2827
23.4041	2827
23.4078	2831
23.4111	2806
23.4145	2797
23.4179	2783
23.4213	2790
23.4247	2793
23.4283	2789
23.4317	2782
23.4351	2770
23.4384	2801
23.4418	2863
23.4455	2913
23.4488	2961
23.4522	3026
23.4556	3135
23.4592	3268
23.4626	3411
23.466	3558
23.4694	3704
23.4728	3819
23.4761	3957
23.4798	4051
23.4832	4149
23.4865	4188
23.4899	4203
23.4933	4169
23.4969	4098
23.5003	3967
23.5037	3836
23.5071	3686
23.5105	3590
23.5141	3473
23.5175	3366
23.5209	3281
23.5242	3228
23.5276	3177
23.5313	3119
23.5346	3068
23.538	3036
23.5414	3008
23.5448	2982
23.5482	2957
23.5518	2930
23.5552	2926
23.5586	2903
23.5619	2899
23.5653	2872
23.569	2884
23.5724	2878
23.5757	2877
23.5791	2861
23.5828	2849
23.5861	2827
23.5895	2840
23.5929	2834
23.5965	2859
23.5999	2854
23.6033	2874
23.6067	2901
23.6101	2934
23.6134	2977
23.6171	2985
23.6205	2991
23.6238	3002
23.6272	3008
23.6306	3012
23.6342	2976
23.6376	2968
23.641	2950
23.6444	2948
23.6477	2933
23.6514	2914
23.6548	2887
23.6581	2851
23.6618	2806
23.6652	2776
23.6685	2769
23.6719	2770
23.6753	2781
23.6787	2769
23.6823	2777
23.6857	2768
23.6891	2783
23.6925	2785
23.6959	2787
23.6995	2784
23.7029	2768
23.7068	2745
23.7101	2736
23.7135	2732
23.7169	2740
23.7205	2726
23.7239	2716
23.7273	2700
23.7307	2696
23.7343	2708
23.7377	2730
23.7411	2752
23.7445	2760
23.7478	2758
23.7512	2774
23.7549	2797
23.7583	2843
23.7616	2871
23.765	2905
23.7684	2935
23.772	2969
23.7754	2996
23.7788	2975
23.7824	2968
23.7858	2952
23.7892	2953
23.7926	2927
23.796	2914
23.7996	2878
23.803	2856
23.8063	2824
23.8097	2808
23.8131	2788
23.8165	2775
23.8201	2769
23.8235	2759
23.8269	2738
23.8303	2731
23.8336	2742
23.8373	2772
23.8407	2773
23.844	2767
23.8474	2771
23.8511	2781
23.8544	2799
23.8578	2789
23.8612	2786
23.8646	2778
23.8682	2756
23.8716	2766
23.875	2759
23.8784	2760
23.8818	2758
23.8851	2752
23.8888	2772
23.8922	2772
23.8955	2767
23.8989	2755
23.9026	2725
23.9059	2729
23.9093	2723
23.9127	2736
23.9161	2764
23.9197	2770
23.9231	2804
23.9265	2785
23.9298	2773
23.9332	2756
23.9369	2749
23.9402	2767
23.9436	2757
23.947	2746
23.9504	2736
23.954	2709
23.9574	2723
23.9608	2697
23.9642	2712
23.9675	2691
23.9709	2710
23.9746	2700
23.9779	2691
23.9813	2663
23.9847	2668
23.9884	2665
23.9917	2690
23.9951	2696
23.9985	2695
24.0021	2700
24.0055	2693
24.0089	2687
24.0123	2691
24.0157	2700
24.0193	2710
24.0227	2717
24.0261	2717
24.0294	2720
24.0328	2705
24.0364	2699
24.0398	2694
24.0432	2711
24.0466	2701
24.05	2723
24.0533	2710
24.057	2710
24.0604	2704
24.0637	2720
24.0671	2730
24.0708	2730
24.0741	2719
24.0775	2736
[truncated: 3,083 more rows]
