# Supplementary material for: Structure Elucidation of a Polysaccharide from Umbilicaria esculenta and Its Immunostimulatory Activity
Source: PLoS One. 2016 Dec 20;11(12):e0168472. doi: 10.1371/journal.pone.0168472 (PMC5172621; doi:10.1371/journal.pone.0168472)
Supplement: S8 Dataset — (XLS) [file pone.0168472.s008.xls]

## Sheet: Photometric1
Structure Elucidation of a Polysaccharide from Umbilicaria esculenta and its Immunostimulatory Activity
Bi-Wei Zhang1, Jin-Long Xu1, Hua Zhang1, Qiang Zhang2, Jie Lu2, Jun-Hui Wang1*,2016
Supporting Information S8 Dataset: cell proliferation
Abs	1	2	3	4	5	6	7
A	2.5048	1.6613	1.7141	1.5383	2.0153	1.9253	0.6509
B	2.332	2.0847	1.9368	2.2581	1.6834	1.8423	0.6894
C	2.6574	2.3889	2.3281	1.8995	1.9267	1.5253	0.7503
D	2.3068	2.2893	1.9896	0.0646	1.8282	0.1988	0.7707
E	2.4191	2.7102	2.2561	2.5468	2.2179	2.0248	0.8595
F	2.6503	2.2621	1.7902	1.7152	1.8567	2.2091	0.8851
Concentration(μg/mL)	500	200	100	50	20	LPS	ctrl
	2.5048	2.0847	1.9368	1.5383	2.0153	1.9253	0.6894
	2.332	2.3889	1.9896	2.2581	1.9267	1.8423	0.7503
	2.4191	2.2893	2.2561	1.8995	1.8282	1.5253	0.7707
	2.6503	2.2621	1.7902	1.7152	1.8567	2.0248	0.8595
Average	2.47655	2.25625	1.99317	1.85278	1.90673	1.82942	0.767475
Proliferation index	3.22688	2.93984	2.59706	2.41412	2.48441	2.38369	1
SD	0.135625	0.126691	0.194524	0.307838	0.0833791	0.216041	0.0704029
