# Supplementary material for: Structure Elucidation of a Polysaccharide from Umbilicaria esculenta and Its Immunostimulatory Activity
Source: PLoS One. 2016 Dec 20;11(12):e0168472. doi: 10.1371/journal.pone.0168472 (PMC5172621; doi:10.1371/journal.pone.0168472)
Supplement: S9 Dataset — (XLS) [file pone.0168472.s009.xls]

## Sheet: Photometric1
Structure Elucidation of a Polysaccharide from Umbilicaria esculenta and its Immunostimulatory Activity
Bi-Wei Zhang1, Jin-Long Xu1, Hua Zhang1, Qiang Zhang2, Jie Lu2, Jun-Hui Wang1*,2016
Supporting Information S9 Dataset: phagocytosis activity
Abs	1	2	3	4	5	6	7
A	0.1979	0.5932	0.2331	0.2708	0.2585	0.2055	0.2145
B	0.1765	0.6301	0.3193	0.3838	0.2796	0.2097	0.2232
C	0.1707	0.2251	0.2586	0.2524	0.3674	0.2929	0.2913
D	0.1217	0.5898	0.3807	0.4361	0.3354	0.4652	0.3672
E	0.2386	0.1715	0.3626	0.3251	0.4243	0.5724	0.3507
F	0.213	0.2639	0.3493	0.3194	0.3156	0.206	0.2511
	0.1864	0.412267	0.317267	0.331267	0.330133	0.325283	0.283
Concentration(μg/mL)	500	200	100	50	20	LPS	Ctrl
absorbances	0.1979	0.5932	0.3193	0.2708	0.2796	0.2097	0.2232
	0.1765	0.2251	0.2586	0.3838	0.3674	0.2929	0.2913
	0.1707	0.5898	0.3626	0.3251	0.3354	0.4652	0.3507
	0.213	0.2639	0.3493	0.3194	0.3156	0.206	0.2511
Average	0.189525	0.418	0.32245	0.324775	0.3245	0.29345	0.279075
SD	0.0195384	0.200971	0.046259	0.0462826	0.0367625	0.121326	0.0553299
