# Supplementary material for: Structure Elucidation of a Polysaccharide from Umbilicaria esculenta and Its Immunostimulatory Activity
Source: PLoS One. 2016 Dec 20;11(12):e0168472. doi: 10.1371/journal.pone.0168472 (PMC5172621; doi:10.1371/journal.pone.0168472)
Supplement: S10 Dataset — (XLS) [file pone.0168472.s010.xls]

## Sheet: Photometric1
Structure Elucidation of a Polysaccharide from Umbilicaria esculenta and its Immunostimulatory Activity
Bi-Wei Zhang1, Jin-Long Xu1, Hua Zhang1, Qiang Zhang2, Jie Lu2, Jun-Hui Wang1*,2016
Supporting Information S10 Dataset: NO production
Abs	1	2	3	4	5	6	7
A	0.0623	0.064	0.0553	0.0631	0.0639	0.071	0.0636
B	0.0601	0.0585	0.0565	0.0587	0.0628	0.0664	0.0489
C	0.0543	0.0592	0.0593	0.0569	0.0577	0.0657	0.0552
D	0.0549	0.0568	0.0655	0.0568	0.0597	0.0705	0.0547
E	0.0538	0.0555	0.0556	0.0551	0.0569	0.0657	0.0559
F	0.043	0.0473	0.0509	0.0609	0.0546	0.0609	0.0616
	0.0547333	0.0568833	0.0571833	0.0585833	0.0592667	0.0667	0.05665
Concentration(μg/mL)	20	50	100	200	500	LPS	Ctrl
absorbances	0.0623	0.064	0.0565	0.0631	0.0639	0.0664	0.0552
	0.0601	0.0585	0.0593	0.0587	0.0628	0.0657	0.0547
	0.0543	0.0592	0.0655	0.0569	0.0577	0.0705	0.0559
	0.0549	0.0568	0.0556	0.0609	0.0597	0.0657	0.0616
